# Supplementary material for: A Dissolved Oxygen Threshold for Shifts in Bacterial Community Structure in a Seasonally Hypoxic Estuary
Source: PLoS One. 2015 Aug 13;10(8):e0135731. doi: 10.1371/journal.pone.0135731 (PMC4535773; doi:10.1371/journal.pone.0135731)
Supplement: S2 Table — “Contrib.depth” and “Contrib.DO” describe the relative contribution of a particular taxon to the dissimilarity between sample groups defined by water depth or DO content, respectively. “Hi” or “Lo DO ave abund” describes the average abundance of a particular taxon in the samples grouped as either high or low DO, respectively. (XLSX) [file pone.0135731.s004.xlsx]

## Sheet: Summary
ICOMM OTU ID	Sequence	Contrib.Depth	Contrib.6mgO2	Studentized residuals	Hi DO ave abund	Lo DO ave abund	Hi DO ave Rel abund (%)	Lo DO ave Rel abund (%)	ICOMM taxonomy	SILVA %ID	SILVA taxonomy
>Actinobacteria_03_41	TGGGTTTGACATGTAGAGAAAAGCCATAGAGATATGGTGTCCTTAGGGGCTCTACAC	0.331	0.372	4.55115	0.25	78.5	3.93683e-05	0.00638827	Acidimicrobiales	98.2456	Acidomicrobiales
>Actinobacteria_03_5	TGGGTTTGACATGTAGGGAAAAGCCATAGAGATATGGTGTCCTTAGGGGCCCTACAC	0.392	0.455	6.99323	1.875	1170	0.000212765	0.0121143	Acidimicrobiales	98.2456	Acidomicrobiales
>Alphaproteobacteria_03_137	AACCCTTGACATACTCGTCGTCGCACCAGAGATGGTGCTTTCAGCTAGGCTGGACGAGATAC	0.27	0.31	4.44015	0.5	252	8.28096e-05	0.00272202	Rhodobacteraceae	100	Roseobacter OCT
>Alphaproteobacteria_03_17	AGACCTTGACATGGTATGTTTGAATTACAGAATCGTAATTCTTCAGTTCGGCTGGCATACACAC	0.409	0.467	6.43821	1.625	1069	0.000216823	0.0116527	Rhodospirillaceae	100	AEGEAN-169
>Alphaproteobacteria_03_2	AACACTTGACATGTTCGTCGCGACTTTAAGAGATTAAAGTTTTCGGTTCGGCCGGACGAAACAC	0.318	0.361	4.77316	5.625	795	0.00067634	0.00901663	SAR11	100	SAR11
>Alphaproteobacteria_03_75	AACCCTTGACATACCTGTCGTAGTTACCAGAGATGGTTTCGTCAGTTCGGCTGGACAGGATAC	0.28	0.32	4.44015	1.875	330	0.000242843	0.00374732	Roseovarius	100	Rhodobacteraceae
>Alphaproteobacteria_03_95	AACACTTGACATGTCTGTCGCGAACCTAAGAGATTAGGTTCTTCATTTAGTTGGACAGAACAC	0.217	0.263	5.10617	0.125	169	2.81152e-05	0.00193225	SAR11	85.9375	SAR11_Deep1
>Bacteroidetes_03_405	TGGGCTCAAATGTAAGTTGACAGTTTCTGAAAGGGAATTTTCTTCGGACAATTTACA	0.346	0.393	5.21717	4.625	730	0.000687859	0.00889004	Bacteroidetes	100	Bacteria
>Chloroflexi_03_30	AGGGTTTGACATGTAAGTAGTACTGAACCGAAAGGGGATGGACCCGCAAGGGAGCTTACAC	0.172	0.211	4.32914	0	98	0	0.00121927	Dehalogenimonas	100	SAR202
>Deferribacteres_03_16	TGGGTTTGACATGTCAGAGAAAGTTTTCCGAAAGGAGAACCCTTTAATAATTTATTATTAAACTCTGTCAC	0.266	0.314	5.32818	1.25	471	0.000138766	0.00609113	SAR406	94.3662	Bacteria
>Deferribacteres_03_19	TGGGCTTGACATATTTATGAAAGCTTTGTGAAAGCAAAGCCCTCTGCGAGCTTGCTCAAAGACATAATTAC	0.394	0.455	6.77122	0.875	1033	0.000168069	0.0105627	SAR406	97.1831	Bacteria
>Deferribacteres_03_41	TGGGTTTGACATGTCAGAGAAAGTTTTCCGAAAGGAAATCCTTTTAATAATTTATTATTAAACTCTGTCAC	0.315	0.354	4.32914	0.375	462	3.37595e-05	0.00496484	SAR406	88.8889	Unclassified
>Deferribacteres_03_5	TGGACTTGACATGTTAGTGAAAGTCCTGTGAAAGCAGGACCTTCTACGAGCTTGCTCAAGGACACTATCAC	0.405	0.46	6.1052	1.125	1009	0.000139989	0.0110029	SAR406	95.7747	SAR406
>Deltaproteobacteria_03_231	TGAGCTTGACATGCACGGGACAGCTCTAGAAATAGAGTCTCTCTTCGGAGTCCGTGTGC	0.284	0.335	5.66119	0.25	268	3.70316e-05	0.00293384	Nitrospina	93.2203	Nitrospina
>Deltaproteobacteria_03_240	AGGGCTTGACATGTAAGCATAAGCTTGCGTGAAAGCGTGGAGTGGATTTGAGTTTACTCATTTCGGTTTACAC	0.205	0.248	4.77316	0.125	129	8.91647e-06	0.00152517	Deltaproteobacteria	80.5195	Unclassified
>Deltaproteobacteria_03_428	TGGGTTTGACATGCATGGGACCGCCTTGGAAACAAGGTTTCTCTTCGGAGCCCATGTGC	0.326	0.38	5.9942	0	304	0	0.00347043	Nitrospina	90.1639	Nitrospina
>Gammaproteobacteria_03_170	TACCCTTGACATACTAAGAACTTTCCAGAGATGGATTGGTGCCTTCGGGAGCTTAGATAC	0.401	0.461	6.66022	0.5	689	5.48646e-05	0.00795798	Methylobacter	95	Gammaproteobacteria
>Gammaproteobacteria_03_19	TGGTCTTGACATACACGGAACTTTCCAGAGATGGATTGGTGCCTTCGGGAACCGTGATAC	0.296	0.335	4.32914	1.625	444	0.000331773	0.0047656	Oceanospirillales	100	Oceanospirillales
>Gammaproteobacteria_03_263	AGCTTTTGACATCCTTGGAACCCTTTAGAGATAAAGGGGTGCTTTTAGAACCAAGTGAC	0.312	0.363	5.66119	0.375	392	3.14228e-05	0.00437948	Salinisphaeraceae	100	Salinisphaeraceae_ZD0417
>Gammaproteobacteria_03_47	TATACTTGACATACTTGGAATGCTTTGTAATGAAGCAGTGCCTTCGGGAGCCAAGATAC	0.389	0.433	4.88416	7	1425	0.000734806	0.0154403	SAR86	100	SAR86
>Gammaproteobacteria_03_85	AACCTTTGAAATCCAGAGAAGTCACCAGAGATGGAGATGTGCCTTCGGGAACTCTGTGAC	0.325	0.371	5.10617	0.625	560	8.99898e-05	0.00626586	SAR86	100	SAR86
>Planctomycetes_03_18	TAGGCTTGACATGCAGGGGCTAGTCCGGTGAAAGTCGGATGATTACCTTCGGGTGTGACCTGCAC	0.308	0.354	5.10617	0.75	301	6.05089e-05	0.00354851	Phycisphaerae	96.9231	OM190
>Alphaproteobacteria_03_61	AACCCTTGACATCCTATGACAACCTGAGAGATCAGGCTTTCCTTCGGGACATAGTGAC	0.329	0.276	-5.8832	28.875	12	0.00359727	0.000278274	Roseovarius	100	Lentibacter
>Epsilonproteobacteria_03_103	AATTTTTGACATAGAAAAGAATGCATATTTTTTTGTGCTTTTTATTTTCTAC	0.362	0.315	-5.21717	64.625	16	0.00678823	0.000253907	Sulfurovum	40	Unclassified

## Sheet: Actinobacteria_03_41
Accession	Identity	Definition	Source	Journal	Authors
JN833070	100	Uncultured bacterium clone Ab_MO_1E09 16S ribosomal RNA gene, partial sequence	seawater from coral reef at 365 m depth, mid-Norwegian continental margin	FEMS Microbiol. Ecol. 82 (1), 75-89 (2012)	Jensen,S., Bourne,D.G., Hovland,M. and Colin Murrell,J.
JN833045	100	Uncultured bacterium clone Ab_MO_1D04 16S ribosomal RNA gene, partial sequence	seawater from coral reef at 365 m depth, mid-Norwegian continental margin	FEMS Microbiol. Ecol. 82 (1), 75-89 (2012)	Jensen,S., Bourne,D.G., Hovland,M. and Colin Murrell,J.
JN233050	100	Uncultured actinobacterium clone OS2BR15 16S ribosomal RNA, partial sequence	ocean water collected from the continental slope off Cape Lookout, NC from 505m depth	ISME J (2014) In press	D'Ambrosio,L., Ziervogel,K., Macgregor,B., Teske,A. and Arnosti,C.
HQ672763	100	Uncultured bacterium clone F9P12500_S_P11 16S ribosomal RNA gene, partial sequence	Northeast subarctic Pacific Ocean, Station P12, 500m depth	ISME J 7 (2), 256-268 (2013	Allers,E., Wright,J.J., Konwar,K.M., Howes,C.G., Beneze,E., Hallam,S.J. and Sullivan,M.B.
HQ672637	100	Uncultured bacterium clone F9P12500_S_G21 16S ribosomal RNA gene, partial sequence	Northeast subarctic Pacific Ocean, Station P12, 500m depth	ISME J 7 (2), 256-268 (2013	Allers,E., Wright,J.J., Konwar,K.M., Howes,C.G., Beneze,E., Hallam,S.J. and Sullivan,M.B.
HQ672465	100	Uncultured bacterium clone F9P4500_S_M20 16S ribosomal RNA gene, partial sequence	Northeast subarctic Pacific Ocean, Station P4, 500m depth	ISME J 7 (2), 256-268 (2013	Allers,E., Wright,J.J., Konwar,K.M., Howes,C.G., Beneze,E., Hallam,S.J. and Sullivan,M.B.
HQ672391	100	Uncultured bacterium clone F9P4500_S_I19 16S ribosomal RNA gene, partial sequence	Northeast subarctic Pacific Ocean, Station P4, 500m depth	ISME J 7 (2), 256-268 (2013	Allers,E., Wright,J.J., Konwar,K.M., Howes,C.G., Beneze,E., Hallam,S.J. and Sullivan,M.B.
HQ672374	100	Uncultured bacterium clone F9P4500_S_H23 16S ribosomal RNA gene, partial sequence	Northeast subarctic Pacific Ocean, Station P4, 500m depth	ISME J 7 (2), 256-268 (2013	Allers,E., Wright,J.J., Konwar,K.M., Howes,C.G., Beneze,E., Hallam,S.J. and Sullivan,M.B.
GQ346941	100	Uncultured actinobacterium clone SGPZ582 16S ribosomal RNA gene, partial sequence	Saanich Inlet, 100 m depth	Science 326 (5952), 578-582 (2009)	Walsh,D.A., Zaikova,E., Howes,C.G., Song,Y.C., Wright,J.J., Tringe,S.G., Tortell,P.D. and Hallam,S.J.
FJ615156	100	Uncultured actinobacterium clone SI021806_100LB 16S ribosomal RNA gene, partial sequence	Saanich Inlet, depth of 100m in anoxic marine fjord	Environ. Microbiol. (2009)	Zaikova,E., Walsh,D.A., Stilwell,C.P., Mohn,W.W., Tortell,P.D. and Hallam,S.J.

## Sheet: Actinobacteria_03_5
Accession	Identity	Definition	Source	Journal	Authors
JX530938	100	Uncultured Acidimicrobineae bacterium clone C146300334 16S ribosomal RNA gene, partial sequence	300m depth water samples filtered on 0.22 micron filter paper; derived from the Southern ocean iron fertilization experiment (LOHAFEX)	Unpublished	Shivaji,S.
JX529069	100	Uncultured Acidimicrobineae bacterium clone C139500181 16S ribosomal RNA gene, partial sequence	500m depth water samples filtered on 0.22 micron filter paper; derived from the Southern ocean iron fertilization experiment (LOHAFEX)	Unpublished	Shivaji,S.
JX528651	100	Uncultured Acidimicrobineae bacterium clone C139300262 16S ribosomal RNA gene, partial sequence	300m depth water samples filtered on 0.22 micron filter paper; derived from the Southern ocean iron fertilization experiment (LOHAFEX)	Unpublished	Shivaji,S.
JQ678469	100	Uncultured bacterium clone JdFBBkgd59 16S ribosomal RNA gene, partial sequence	deep seawater from Juan de Fuca Ridge	FEMS Microbiol. Ecol. 83 (2), 324-339 (2013)	Anderson,R.E., Beltran,M.T., Hallam,S.J. and Baross,J.A.
JQ678432	100	Uncultured bacterium clone JdFBHP9-30 16S ribosomal RNA gene, partial sequence	hydrothermal vent plume from Juan de Fuca Ridge	FEMS Microbiol. Ecol. 83 (2), 324-339 (2013)	Anderson,R.E., Beltran,M.T., Hallam,S.J. and Baross,J.A.
JQ678412	100	Uncultured bacterium clone JdFBHP20-30 16S ribosomal RNA gene, partial sequence	hydrothermal vent plume from Juan de Fuca Ridge	FEMS Microbiol. Ecol. 83 (2), 324-339 (2013)	Anderson,R.E., Beltran,M.T., Hallam,S.J. and Baross,J.A.
JQ678379	100	Uncultured bacterium clone JdFBHP69 16S ribosomal RNA gene, partial sequence	hydrothermal vent plume from Juan de Fuca Ridge	FEMS Microbiol. Ecol. 83 (2), 324-339 (2013)	Anderson,R.E., Beltran,M.T., Hallam,S.J. and Baross,J.A.
JQ678353	100	Uncultured bacterium clone JdFBHP4 16S ribosomal RNA gene, partial sequence	hydrothermal vent plume from Juan de Fuca Ridge	FEMS Microbiol. Ecol. 83 (2), 324-339 (2013)	Anderson,R.E., Beltran,M.T., Hallam,S.J. and Baross,J.A.
JX194667	100	Uncultured organism clone 1301A08sw_056 16S ribosomal RNA gene, partial sequence	deep seawater near IODP borehole 1301A, depth=2644	ISME J 7 (1), 161-172 (2013)	Jungbluth,S.P., Grote,J., Lin,H.T., Cowen,J.P. and Rappe,M.S.
JQ712388	100	Uncultured bacterium clone AV07-CP-24 16S ribosomal RNA gene, partial sequence	hydrothermal vent fluids, Pacific Ocean: Juan de Fuca Ridge, Cloud Pit, Axial Volcano, NE Pacific Ocean	Biogeosci. Discuss. 9, 4177-4223 (2012)	Bourbonnais,A., Juniper,S.K., Butterfield,D.A., Devol,A.H., Kuypers,M.M.M., Lavik,G., Hallam,S.J., Wenk,C.B., Chang,B.X., Murdock,S.A. and Lehmann,M.F.
JN562568	100	Uncultured prokaryote clone JR224_E2_V-C3 16S ribosomal RNA gene, partial sequence	hydrothermal vent	PLoS Biol. 10 (1), E1001234 (2012)	Rogers,A.D., Tyler,P.A., Connelly,D.P., Copley,J.T., James,R., Larter,R.D., Linse,K., Mills,R.A., Garabato,A.N., Pancost,R.D., Pearce,D.A., Polunin,N.V., German,C.R., Shank,T., Boersch-Supan,P.H., Alker,B.J., Aquilina,A., Bennett,S.A., Clarke,A., Dinley,R.J., Graham,A.G., Green,D.R., Hawkes,J.A., Hepburn,L., Hilario,A., Huvenne,V.A., Marsh,L., Ramirez-Llodra,E., Reid,W.D., Roterman,C.N., Sweeting…
JN018985	100	Uncultured bacterium clone 72-70 16S ribosomal RNA gene, partial sequence	Gulf of Mexico	Proc. Natl. Acad. Sci. U.S.A. 109 (50), 20292-20297 (2012)	Redmond,M.C. and Valentine,D.L.
JN018978	100	Uncultured bacterium clone 72-56 16S ribosomal RNA gene, partial sequence	Gulf of Mexico	Proc. Natl. Acad. Sci. U.S.A. 109 (50), 20292-20297 (2012)	Redmond,M.C. and Valentine,D.L.
JN018832	100	Uncultured bacterium clone 52-3-06 16S ribosomal RNA gene, partial sequence	Gulf of Mexico	Proc. Natl. Acad. Sci. U.S.A. 109 (50), 20292-20297 (2012)	Redmond,M.C. and Valentine,D.L.
JN018779	100	Uncultured bacterium clone 41-12-30 16S ribosomal RNA gene, partial sequence	Gulf of Mexico	Proc. Natl. Acad. Sci. U.S.A. 109 (50), 20292-20297 (2012)	Redmond,M.C. and Valentine,D.L.
JN018761	100	Uncultured bacterium clone 41-12-10 16S ribosomal RNA gene, partial sequence	Gulf of Mexico	Proc. Natl. Acad. Sci. U.S.A. 109 (50), 20292-20297 (2012)	Redmond,M.C. and Valentine,D.L.
JN018501	100	Uncultured bacterium clone 10-4-05 16S ribosomal RNA gene, partial sequence	Gulf of Mexico stable isotope probing incubations	Proc. Natl. Acad. Sci. U.S.A. 109 (50), 20292-20297 (2012)	Redmond,M.C. and Valentine,D.L.
JN233382	100	Uncultured marine bacterium clone OS2MD4 16S ribosomal RNA gene, partial sequence	ocean water collected from the continental slope off Cape Lookout, NC from 146m depth (subtropical underwater)	Unpublished	D'Ambrosio,L.A., Ziervogel,K., MacGregor,B.J., Teske,A. and Arnosti,C.
JN233344	100	Uncultured marine bacterium clone OS2MD51 16S ribosomal RNA gene, partial sequence	ocean water collected from the continental slope off Cape Lookout, NC from 146m depth (subtropical underwater)	Unpublished	D'Ambrosio,L.A., Ziervogel,K., MacGregor,B.J., Teske,A. and Arnosti,C.
JN233571	100	Uncultured marine bacterium clone OS2BR31 16S ribosomal RNA, partial sequence	ocean water collected from the continental slope off Cape Lookout, NC from 505m depth	Unpublished	D'Ambrosio,L.A., Ziervogel,K., MacGregor,B.J., Teske,A. and Arnosti,C.
JN233425	100	Uncultured marine bacterium clone OS2BR18 16S ribosomal RNA, partial sequence	ocean water collected from the continental slope off Cape Lookout, NC from 505m depth	Unpublished	D'Ambrosio,L.A., Ziervogel,K., MacGregor,B.J., Teske,A. and Arnosti,C.
JN233213	100	Uncultured marine bacterium clone OS2BR38 16S ribosomal RNA, partial sequence	ocean water collected from the continental slope off Cape Lookout, NC from 505m depth	Unpublished	D'Ambrosio,L.A., Ziervogel,K., MacGregor,B.J., Teske,A. and Arnosti,C.
JN166330	100	Uncultured marine microorganism clone HOT157_350m60 16S ribosomal RNA gene, partial sequence	depth=350m; Hawaii Ocean Time series cruise 157, station 2, cast 3, bottle 7	Unpublished	Hayakawa,D.H., Eiler,A., Karl,D.M., Church,M.J. and Rappe,M.S.
JN166283	100	Uncultured marine microorganism clone HOT157_350m13 16S ribosomal RNA gene, partial sequence	depth=350m; Hawaii Ocean Time series cruise 157, station 2, cast 3, bottle 7	Unpublished	Hayakawa,D.H., Eiler,A., Karl,D.M., Church,M.J. and Rappe,M.S.
AB629314	100	Uncultured bacterium gene for 16S rRNA, partial sequence, clone: Sm8cp024U	Japan:Suiyo Seamount borehole fluids	Extremophiles 16 (2), 277-283 (2012)	Kato,S., Nakawake,M., Ohkuma,M. and Yamagishi,A.
HQ721446	100	Uncultured bacterium clone SPG11_H2O_B82 16S ribosomal RNA gene, partial sequence	abyssal seawater	Unpublished	Durbin,A.M. and Teske,A.
HQ721445	100	Uncultured bacterium clone SPG11_H2O_B72 16S ribosomal RNA gene, partial sequence	abyssal seawater	Unpublished	Durbin,A.M. and Teske,A.
HQ721443	100	Uncultured bacterium clone SPG11_H2O_B40 16S ribosomal RNA gene, partial sequence	abyssal seawater	Unpublished	Durbin,A.M. and Teske,A.
HQ721440	100	Uncultured bacterium clone SPG11_H2O_B20 16S ribosomal RNA gene, partial sequence	abyssal seawater	Unpublished	Durbin,A.M. and Teske,A.
HQ721439	100	Uncultured bacterium clone SPG11_H2O_B13 16S ribosomal RNA gene, partial sequence	abyssal seawater	Unpublished	Durbin,A.M. and Teske,A.
HQ729985	100	Uncultured marine bacterium clone IB0329B5 16S ribosomal RNA gene, partial sequence	Antarctica, sea water collected from 200m	Deep Sea Res. Part II Top. Stud. Oceanogr. 58 (11-12), 1407-1421 (2011)	Murray,A.E., Peng,V., Tyler,C. and Wagh,P.
HQ652532	100	Uncultured bacterium clone 242-14-68 16S ribosomal RNA gene, partial sequence	Gulf of Mexico	Science 331 (6015), 312-315 (2011)	Kessler,J.D., Valentine,D.L., Redmond,M.C., Du,M., Chan,E.W., Mendes,S.D., Quiroz,E.W., Villanueva,C.J., Shusta,S.S., Werra,L.M., Yvon-Lewis,S.A. and Weber,T.C.
HQ674580	100	Uncultured bacterium clone F9P262000_S_O05 16S ribosomal RNA gene, partial sequence	Northeast subarctic Pacific Ocean, Station P26, 2000m depth	ISME J 7 (2), 256-268 (2013)	Allers,E., Wright,J.J., Konwar,K.M., Howes,C.G., Beneze,E., Hallam,S.J. and Sullivan,M.B.
HQ674566	100	Uncultured bacterium clone F9P262000_S_N15 16S ribosomal RNA gene, partial sequence	Northeast subarctic Pacific Ocean, Station P26, 2000m depth	ISME J 7 (2), 256-268 (2013)	Allers,E., Wright,J.J., Konwar,K.M., Howes,C.G., Beneze,E., Hallam,S.J. and Sullivan,M.B.
HQ674489	100	Uncultured bacterium clone F9P262000_S_J11 16S ribosomal RNA gene, partial sequence	Northeast subarctic Pacific Ocean, Station P26, 2000m depth	ISME J 7 (2), 256-268 (2013)	Allers,E., Wright,J.J., Konwar,K.M., Howes,C.G., Beneze,E., Hallam,S.J. and Sullivan,M.B.
HQ674492	100	Uncultured bacterium clone F9P262000_S_J14 16S ribosomal RNA gene, partial sequence	Northeast subarctic Pacific Ocean, Station P26, 2000m depth	ISME J 7 (2), 256-268 (2013)	Allers,E., Wright,J.J., Konwar,K.M., Howes,C.G., Beneze,E., Hallam,S.J. and Sullivan,M.B.
HQ674381	100	Uncultured bacterium clone F9P262000_S_D19 16S ribosomal RNA gene, partial sequence	Northeast subarctic Pacific Ocean, Station P26, 2000m depth	ISME J 7 (2), 256-268 (2013)	Allers,E., Wright,J.J., Konwar,K.M., Howes,C.G., Beneze,E., Hallam,S.J. and Sullivan,M.B.
HQ673290	100	Uncultured bacterium clone F9P41000_S_N14 16S ribosomal RNA gene, partial sequence	Northeast subarctic Pacific Ocean, Station P4, 1000m depth	ISME J 7 (2), 256-268 (2013)	Allers,E., Wright,J.J., Konwar,K.M., Howes,C.G., Beneze,E., Hallam,S.J. and Sullivan,M.B.
HQ674377	100	Uncultured bacterium clone F9P262000_S_D15 16S ribosomal RNA gene, partial sequence	Northeast subarctic Pacific Ocean, Station P26, 2000m depth	ISME J 7 (2), 256-268 (2013)	Allers,E., Wright,J.J., Konwar,K.M., Howes,C.G., Beneze,E., Hallam,S.J. and Sullivan,M.B.
HQ674309	100	Uncultured bacterium clone F9P262000_S_A04 16S ribosomal RNA gene, partial sequence	Northeast subarctic Pacific Ocean, Station P26, 2000m depth	ISME J 7 (2), 256-268 (2013)	Allers,E., Wright,J.J., Konwar,K.M., Howes,C.G., Beneze,E., Hallam,S.J. and Sullivan,M.B.
HQ674286	100	Uncultured bacterium clone F9P261000_S_O18 16S ribosomal RNA gene, partial sequence	Northeast subarctic Pacific Ocean, Station P26, 1000m depth	ISME J 7 (2), 256-268 (2013)	Allers,E., Wright,J.J., Konwar,K.M., Howes,C.G., Beneze,E., Hallam,S.J. and Sullivan,M.B.
HQ674270	100	Uncultured bacterium clone F9P261000_S_N21 16S ribosomal RNA gene, partial sequence	Northeast subarctic Pacific Ocean, Station P26, 1000m depth	ISME J 7 (2), 256-268 (2013)	Allers,E., Wright,J.J., Konwar,K.M., Howes,C.G., Beneze,E., Hallam,S.J. and Sullivan,M.B.
HQ674235	100	Uncultured bacterium clone F9P261000_S_M04 16S ribosomal RNA gene, partial sequence	Northeast subarctic Pacific Ocean, Station P26, 1000m depth	ISME J 7 (2), 256-268 (2013)	Allers,E., Wright,J.J., Konwar,K.M., Howes,C.G., Beneze,E., Hallam,S.J. and Sullivan,M.B.
HQ674153	100	Uncultured bacterium clone F9P261000_S_H24 16S ribosomal RNA gene, partial sequence	Northeast subarctic Pacific Ocean, Station P26, 1000m depth	ISME J 7 (2), 256-268 (2013)	Allers,E., Wright,J.J., Konwar,K.M., Howes,C.G., Beneze,E., Hallam,S.J. and Sullivan,M.B.
HQ674102	100	Uncultured bacterium clone F9P261000_S_F09 16S ribosomal RNA gene, partial sequence	Northeast subarctic Pacific Ocean, Station P26, 1000m depth	ISME J 7 (2), 256-268 (2013)	Allers,E., Wright,J.J., Konwar,K.M., Howes,C.G., Beneze,E., Hallam,S.J. and Sullivan,M.B.
HQ674091	100	Uncultured bacterium clone F9P261000_S_E13 16S ribosomal RNA gene, partial sequence	Northeast subarctic Pacific Ocean, Station P26, 1000m depth	ISME J 7 (2), 256-268 (2013)	Allers,E., Wright,J.J., Konwar,K.M., Howes,C.G., Beneze,E., Hallam,S.J. and Sullivan,M.B.
HQ673076	100	Uncultured bacterium clone F9P41000_S_A24 16S ribosomal RNA gene, partial sequence	Northeast subarctic Pacific Ocean, Station P4, 1000m depth	ISME J 7 (2), 256-268 (2013)	Allers,E., Wright,J.J., Konwar,K.M., Howes,C.G., Beneze,E., Hallam,S.J. and Sullivan,M.B.
HQ673855	100	Uncultured bacterium clone F9P122000_S_G03 16S ribosomal RNA gene, partial sequence	Northeast subarctic Pacific Ocean, Station P12, 2000m depth	ISME J 7 (2), 256-268 (2013)	Allers,E., Wright,J.J., Konwar,K.M., Howes,C.G., Beneze,E., Hallam,S.J. and Sullivan,M.B.
HQ673808	100	Uncultured bacterium clone F9P122000_S_D07 16S ribosomal RNA gene, partial sequence	Northeast subarctic Pacific Ocean, Station P12, 2000m depth	ISME J 7 (2), 256-268 (2013)	Allers,E., Wright,J.J., Konwar,K.M., Howes,C.G., Beneze,E., Hallam,S.J. and Sullivan,M.B.
HQ673729	100	Uncultured bacterium clone F9P121000_S_M20 16S ribosomal RNA gene, partial sequence	Northeast subarctic Pacific Ocean, Station P12, 1000m depth	ISME J 7 (2), 256-268 (2013)	Allers,E., Wright,J.J., Konwar,K.M., Howes,C.G., Beneze,E., Hallam,S.J. and Sullivan,M.B.
HQ673697	100	Uncultured bacterium clone F9P121000_S_J08 16S ribosomal RNA gene, partial sequence	Northeast subarctic Pacific Ocean, Station P12, 1000m depth	ISME J 7 (2), 256-268 (2013)	Allers,E., Wright,J.J., Konwar,K.M., Howes,C.G., Beneze,E., Hallam,S.J. and Sullivan,M.B.
HQ673679	100	Uncultured bacterium clone F9P121000_S_H17 16S ribosomal RNA gene, partial sequence	Northeast subarctic Pacific Ocean, Station P12, 1000m depth	ISME J 7 (2), 256-268 (2013)	Allers,E., Wright,J.J., Konwar,K.M., Howes,C.G., Beneze,E., Hallam,S.J. and Sullivan,M.B.
HQ673638	100	Uncultured bacterium clone F9P121000_S_E20 16S ribosomal RNA gene, partial sequence	Northeast subarctic Pacific Ocean, Station P12, 1000m depth	ISME J 7 (2), 256-268 (2013)	Allers,E., Wright,J.J., Konwar,K.M., Howes,C.G., Beneze,E., Hallam,S.J. and Sullivan,M.B.
HQ673567	100	Uncultured bacterium clone F9P41300_P16 16S ribosomal RNA gene, partial sequence	Northeast subarctic Pacific Ocean, Station P4, 1300m depth	ISME J 7 (2), 256-268 (2013)	Allers,E., Wright,J.J., Konwar,K.M., Howes,C.G., Beneze,E., Hallam,S.J. and Sullivan,M.B.
HQ673413	100	Uncultured bacterium clone F9P41300_F20 16S ribosomal RNA gene, partial sequence	Northeast subarctic Pacific Ocean, Station P4, 1300m depth	ISME J 7 (2), 256-268 (2013)	Allers,E., Wright,J.J., Konwar,K.M., Howes,C.G., Beneze,E., Hallam,S.J. and Sullivan,M.B.
HQ673398	100	Uncultured bacterium clone F9P41300_E24 16S ribosomal RNA gene, partial sequence	Northeast subarctic Pacific Ocean, Station P4, 1300m depth	ISME J 7 (2), 256-268 (2013)	Allers,E., Wright,J.J., Konwar,K.M., Howes,C.G., Beneze,E., Hallam,S.J. and Sullivan,M.B.
HQ673394	100	Uncultured bacterium clone F9P41300_E14 16S ribosomal RNA gene, partial sequence	Northeast subarctic Pacific Ocean, Station P4, 1300m depth	ISME J 7 (2), 256-268 (2013)	Allers,E., Wright,J.J., Konwar,K.M., Howes,C.G., Beneze,E., Hallam,S.J. and Sullivan,M.B.
HQ673367	100	Uncultured bacterium clone F9P41300_C09 16S ribosomal RNA gene, partial sequence	Northeast subarctic Pacific Ocean, Station P4, 1300m depth	ISME J 7 (2), 256-268 (2013)	Allers,E., Wright,J.J., Konwar,K.M., Howes,C.G., Beneze,E., Hallam,S.J. and Sullivan,M.B.
HQ673353	100	Uncultured bacterium clone F9P41300_B08 16S ribosomal RNA gene, partial sequence	Northeast subarctic Pacific Ocean, Station P4, 1300m depth	ISME J 7 (2), 256-268 (2013)	Allers,E., Wright,J.J., Konwar,K.M., Howes,C.G., Beneze,E., Hallam,S.J. and Sullivan,M.B.
HQ673351	100	Uncultured bacterium clone F9P41300_B03 16S ribosomal RNA gene, partial sequence	Northeast subarctic Pacific Ocean, Station P4, 1300m depth	ISME J 7 (2), 256-268 (2013)	Allers,E., Wright,J.J., Konwar,K.M., Howes,C.G., Beneze,E., Hallam,S.J. and Sullivan,M.B.
HQ674380	100	Uncultured bacterium clone F9P262000_S_D18 16S ribosomal RNA gene, partial sequence	Northeast subarctic Pacific Ocean, Station P26, 2000m depth	ISME J 7 (2), 256-268 (2013)	Allers,E., Wright,J.J., Konwar,K.M., Howes,C.G., Beneze,E., Hallam,S.J. and Sullivan,M.B.
HQ673286	100	Uncultured bacterium clone F9P41000_S_N09 16S ribosomal RNA gene, partial sequence	Northeast subarctic Pacific Ocean, Station P4, 1000m depth	ISME J 7 (2), 256-268 (2013)	Allers,E., Wright,J.J., Konwar,K.M., Howes,C.G., Beneze,E., Hallam,S.J. and Sullivan,M.B.
HQ673242	100	Uncultured bacterium clone F9P41000_S_K14 16S ribosomal RNA gene, partial sequence	Northeast subarctic Pacific Ocean, Station P4, 1000m depth	ISME J 7 (2), 256-268 (2013)	Allers,E., Wright,J.J., Konwar,K.M., Howes,C.G., Beneze,E., Hallam,S.J. and Sullivan,M.B.
HQ673173	100	Uncultured bacterium clone F9P41000_S_G22 16S ribosomal RNA gene, partial sequence	Northeast subarctic Pacific Ocean, Station P4, 1000m depth	ISME J 7 (2), 256-268 (2013)	Allers,E., Wright,J.J., Konwar,K.M., Howes,C.G., Beneze,E., Hallam,S.J. and Sullivan,M.B.
HQ673109	100	Uncultured bacterium clone F9P41000_S_C23 16S ribosomal RNA gene, partial sequence	Northeast subarctic Pacific Ocean, Station P4, 1000m depth	ISME J 7 (2), 256-268 (2013)	Allers,E., Wright,J.J., Konwar,K.M., Howes,C.G., Beneze,E., Hallam,S.J. and Sullivan,M.B.
HQ673108	100	Uncultured bacterium clone F9P41000_S_C22 16S ribosomal RNA gene, partial sequence	Northeast subarctic Pacific Ocean, Station P4, 1000m depth	ISME J 7 (2), 256-268 (2013)	Allers,E., Wright,J.J., Konwar,K.M., Howes,C.G., Beneze,E., Hallam,S.J. and Sullivan,M.B.
HQ674033	100	Uncultured bacterium clone F9P261000_S_B02 16S ribosomal RNA gene, partial sequence	Northeast subarctic Pacific Ocean, Station P26, 1000m depth	ISME J 7 (2), 256-268 (2013)	Allers,E., Wright,J.J., Konwar,K.M., Howes,C.G., Beneze,E., Hallam,S.J. and Sullivan,M.B.
HQ672310	100	Uncultured bacterium clone F9P4500_S_E14 16S ribosomal RNA gene, partial sequence	Northeast subarctic Pacific Ocean, Station P4, 500m depth	ISME J 7 (2), 256-268 (2013)	Allers,E., Wright,J.J., Konwar,K.M., Howes,C.G., Beneze,E., Hallam,S.J. and Sullivan,M.B.
HQ673027	100	Uncultured bacterium clone F9P26500_S_O03 16S ribosomal RNA gene, partial sequence	Northeast subarctic Pacific Ocean, Station P26, 500m depth	ISME J 7 (2), 256-268 (2013)	Allers,E., Wright,J.J., Konwar,K.M., Howes,C.G., Beneze,E., Hallam,S.J. and Sullivan,M.B.
HQ673014	100	Uncultured bacterium clone F9P26500_S_N07 16S ribosomal RNA gene, partial sequence	Northeast subarctic Pacific Ocean, Station P26, 500m depth	ISME J 7 (2), 256-268 (2013)	Allers,E., Wright,J.J., Konwar,K.M., Howes,C.G., Beneze,E., Hallam,S.J. and Sullivan,M.B.
HQ672988	100	Uncultured bacterium clone F9P26500_S_L16 16S ribosomal RNA gene, partial sequence	Northeast subarctic Pacific Ocean, Station P26, 500m depth	ISME J 7 (2), 256-268 (2013)	Allers,E., Wright,J.J., Konwar,K.M., Howes,C.G., Beneze,E., Hallam,S.J. and Sullivan,M.B.
HQ672949	100	Uncultured bacterium clone F9P26500_S_J16 16S ribosomal RNA gene, partial sequence	Northeast subarctic Pacific Ocean, Station P26, 500m depth	ISME J 7 (2), 256-268 (2013)	Allers,E., Wright,J.J., Konwar,K.M., Howes,C.G., Beneze,E., Hallam,S.J. and Sullivan,M.B.
HQ672900	100	Uncultured bacterium clone F9P26500_S_G24 16S ribosomal RNA gene, partial sequence	Northeast subarctic Pacific Ocean, Station P26, 500m depth	ISME J 7 (2), 256-268 (2013)	Allers,E., Wright,J.J., Konwar,K.M., Howes,C.G., Beneze,E., Hallam,S.J. and Sullivan,M.B.
HQ672866	100	Uncultured bacterium clone F9P26500_S_F03 16S ribosomal RNA gene, partial sequence	Northeast subarctic Pacific Ocean, Station P26, 500m depth	ISME J 7 (2), 256-268 (2013)	Allers,E., Wright,J.J., Konwar,K.M., Howes,C.G., Beneze,E., Hallam,S.J. and Sullivan,M.B.
HQ672863	100	Uncultured bacterium clone F9P26500_S_E23 16S ribosomal RNA gene, partial sequence	Northeast subarctic Pacific Ocean, Station P26, 500m depth	ISME J 7 (2), 256-268 (2013)	Allers,E., Wright,J.J., Konwar,K.M., Howes,C.G., Beneze,E., Hallam,S.J. and Sullivan,M.B.
HQ672857	100	Uncultured bacterium clone F9P26500_S_E14 16S ribosomal RNA gene, partial sequence	Northeast subarctic Pacific Ocean, Station P26, 500m depth	ISME J 7 (2), 256-268 (2013)	Allers,E., Wright,J.J., Konwar,K.M., Howes,C.G., Beneze,E., Hallam,S.J. and Sullivan,M.B.
HQ672851	100	Uncultured bacterium clone F9P26500_S_E08 16S ribosomal RNA gene, partial sequence	Northeast subarctic Pacific Ocean, Station P26, 500m depth	ISME J 7 (2), 256-268 (2013)	Allers,E., Wright,J.J., Konwar,K.M., Howes,C.G., Beneze,E., Hallam,S.J. and Sullivan,M.B.
HQ672809	100	Uncultured bacterium clone F9P26500_S_B18 16S ribosomal RNA gene, partial sequence	Northeast subarctic Pacific Ocean, Station P26, 500m depth	ISME J 7 (2), 256-268 (2013)	Allers,E., Wright,J.J., Konwar,K.M., Howes,C.G., Beneze,E., Hallam,S.J. and Sullivan,M.B.
HQ672728	100	Uncultured bacterium clone F9P12500_S_N07 16S ribosomal RNA gene, partial sequence	Northeast subarctic Pacific Ocean, Station P12, 500m depth	ISME J 7 (2), 256-268 (2013)	Allers,E., Wright,J.J., Konwar,K.M., Howes,C.G., Beneze,E., Hallam,S.J. and Sullivan,M.B.
HQ672725	100	Uncultured bacterium clone F9P12500_S_M23 16S ribosomal RNA gene, partial sequence	Northeast subarctic Pacific Ocean, Station P12, 500m depth	ISME J 7 (2), 256-268 (2013)	Allers,E., Wright,J.J., Konwar,K.M., Howes,C.G., Beneze,E., Hallam,S.J. and Sullivan,M.B.
HQ672550	100	Uncultured bacterium clone F9P12500_S_B18 16S ribosomal RNA gene, partial sequence	Northeast subarctic Pacific Ocean, Station P12, 500m depth	ISME J 7 (2), 256-268 (2013)	Allers,E., Wright,J.J., Konwar,K.M., Howes,C.G., Beneze,E., Hallam,S.J. and Sullivan,M.B.
HQ672559	100	Uncultured bacterium clone F9P12500_S_C07 16S ribosomal RNA gene, partial sequence	Northeast subarctic Pacific Ocean, Station P12, 500m depth	ISME J 7 (2), 256-268 (2013)	Allers,E., Wright,J.J., Konwar,K.M., Howes,C.G., Beneze,E., Hallam,S.J. and Sullivan,M.B.
HQ672393	100	Uncultured bacterium clone F9P4500_S_I23 16S ribosomal RNA gene, partial sequence	Northeast subarctic Pacific Ocean, Station P4, 500m depth	ISME J 7 (2), 256-268 (2013)	Allers,E., Wright,J.J., Konwar,K.M., Howes,C.G., Beneze,E., Hallam,S.J. and Sullivan,M.B.
HQ672716	100	Uncultured bacterium clone F9P12500_S_M08 16S ribosomal RNA gene, partial sequence	Northeast subarctic Pacific Ocean, Station P12, 500m depth	ISME J 7 (2), 256-268 (2013)	Allers,E., Wright,J.J., Konwar,K.M., Howes,C.G., Beneze,E., Hallam,S.J. and Sullivan,M.B.
HQ672243	100	Uncultured bacterium clone F9P4500_S_A12 16S ribosomal RNA gene, partial sequence	Northeast subarctic Pacific Ocean, Station P4, 500m depth	ISME J 7 (2), 256-268 (2013)	Allers,E., Wright,J.J., Konwar,K.M., Howes,C.G., Beneze,E., Hallam,S.J. and Sullivan,M.B.
HQ672535	100	Uncultured bacterium clone F9P12500_S_A24 16S ribosomal RNA gene, partial sequence	Northeast subarctic Pacific Ocean, Station P12, 500m depth	ISME J 7 (2), 256-268 (2013)	Allers,E., Wright,J.J., Konwar,K.M., Howes,C.G., Beneze,E., Hallam,S.J. and Sullivan,M.B.
HQ672502	100	Uncultured bacterium clone F9P4500_S_O24 16S ribosomal RNA gene, partial sequence	Northeast subarctic Pacific Ocean, Station P4, 500m depth	ISME J 7 (2), 256-268 (2013)	Allers,E., Wright,J.J., Konwar,K.M., Howes,C.G., Beneze,E., Hallam,S.J. and Sullivan,M.B.
HQ672480	100	Uncultured bacterium clone F9P4500_S_N14 16S ribosomal RNA gene, partial sequence	Northeast subarctic Pacific Ocean, Station P4, 500m depth	ISME J 7 (2), 256-268 (2013)	Allers,E., Wright,J.J., Konwar,K.M., Howes,C.G., Beneze,E., Hallam,S.J. and Sullivan,M.B.
HQ672461	100	Uncultured bacterium clone F9P4500_S_M16 16S ribosomal RNA gene, partial sequence	Northeast subarctic Pacific Ocean, Station P4, 500m depth	ISME J 7 (2), 256-268 (2013)	Allers,E., Wright,J.J., Konwar,K.M., Howes,C.G., Beneze,E., Hallam,S.J. and Sullivan,M.B.
HQ672417	100	Uncultured bacterium clone F9P4500_S_K06 16S ribosomal RNA gene, partial sequence	Northeast subarctic Pacific Ocean, Station P4, 500m depth	ISME J 7 (2), 256-268 (2013)	Allers,E., Wright,J.J., Konwar,K.M., Howes,C.G., Beneze,E., Hallam,S.J. and Sullivan,M.B.
HQ672551	100	Uncultured bacterium clone F9P12500_S_B19 16S ribosomal RNA gene, partial sequence	Northeast subarctic Pacific Ocean, Station P12, 500m depth	ISME J 7 (2), 256-268 (2013)	Allers,E., Wright,J.J., Konwar,K.M., Howes,C.G., Beneze,E., Hallam,S.J. and Sullivan,M.B.
HQ672389	100	Uncultured bacterium clone F9P4500_S_I17 16S ribosomal RNA gene, partial sequence	Northeast subarctic Pacific Ocean, Station P4, 500m depth	ISME J 7 (2), 256-268 (2013)	Allers,E., Wright,J.J., Konwar,K.M., Howes,C.G., Beneze,E., Hallam,S.J. and Sullivan,M.B.
HQ673044	100	Uncultured bacterium clone F9P26500_S_P05 16S ribosomal RNA gene, partial sequence	Northeast subarctic Pacific Ocean, Station P26, 500m depth	ISME J 7 (2), 256-268 (2013)	Allers,E., Wright,J.J., Konwar,K.M., Howes,C.G., Beneze,E., Hallam,S.J. and Sullivan,M.B.
HQ672275	100	Uncultured bacterium clone F9P4500_S_C10 16S ribosomal RNA gene, partial sequence	Northeast subarctic Pacific Ocean, Station P4, 500m depth	ISME J 7 (2), 256-268 (2013)	Allers,E., Wright,J.J., Konwar,K.M., Howes,C.G., Beneze,E., Hallam,S.J. and Sullivan,M.B.
HQ672253	100	Uncultured bacterium clone F9P4500_S_B05 16S ribosomal RNA gene, partial sequence	Northeast subarctic Pacific Ocean, Station P4, 500m depth	ISME J 7 (2), 256-268 (2013)	Allers,E., Wright,J.J., Konwar,K.M., Howes,C.G., Beneze,E., Hallam,S.J. and Sullivan,M.B.
HQ672536	100	Uncultured bacterium clone F9P12500_S_B01 16S ribosomal RNA gene, partial sequence	Northeast subarctic Pacific Ocean, Station P12, 500m depth	ISME J 7 (2), 256-268 (2013)	Allers,E., Wright,J.J., Konwar,K.M., Howes,C.G., Beneze,E., Hallam,S.J. and Sullivan,M.B.
HM799088	100	Uncultured actinobacterium clone PRTBB8703 small subunit ribosomal RNA gene, partial sequence	ocean water collected from 6,000m depth within the Puerto Rico Trench, >3um particle-associated fraction	Environ Microbiol Rep 3 (4), 449-458 (2011)	Eloe,E.A., Shulse,C.N., Fadrosh,D.W., Williamson,S.J., Allen,E.E. and Bartlett,D.H.
HM798913	100	Uncultured actinobacterium clone PRTBB8471 small subunit ribosomal RNA gene, partial sequence	ocean water collected from 6,000m depth within the Puerto Rico Trench, >3um particle-associated fraction	Environ Microbiol Rep 3 (4), 449-458 (2011)	Eloe,E.A., Shulse,C.N., Fadrosh,D.W., Williamson,S.J., Allen,E.E. and Bartlett,D.H.
HM798900	100	Uncultured actinobacterium clone PRTBB8454 small subunit ribosomal RNA gene, partial sequence	ocean water collected from 6,000m depth within the Puerto Rico Trench, >3um particle-associated fraction	Environ Microbiol Rep 3 (4), 449-458 (2011)	Eloe,E.A., Shulse,C.N., Fadrosh,D.W., Williamson,S.J., Allen,E.E. and Bartlett,D.H.
GU145541	100	Uncultured bacterium clone BS158 16S ribosomal RNA gene, partial sequence	Black Sea, potential density 16	FEMS Microbiol. Ecol. 78 (3), 586-603 (2011)	Fuchsman,C.A., Kirkpatrick,J.B., Brazelton,W.J., Murray,J.W. and Staley,J.T.

## Sheet: Alphaproteobacteria_03_137
Accession	Identity	Definition	Source	Journal	Authors
KF185809	100	Uncultured marine bacterium clone J12-B8 16S ribosomal RNA gene, partial sequence	Northern Adriatic Sea: Gulf of Trieste, coastal seawater sample 10m depth	Unpublished	Vojvoda,J., Lamy,D., Sintes,E., Garcia,J.A., Turk,V. and Herndl,G.J.
KF185781	100	Uncultured marine bacterium clone J12-B4 16S ribosomal RNA gene, partial sequence	Northern Adriatic Sea: Gulf of Trieste, coastal seawater sample 10m depth	Unpublished	Vojvoda,J., Lamy,D., Sintes,E., Garcia,J.A., Turk,V. and Herndl,G.J.
JN985970	100	Uncultured bacterium clone U1368-84 16S ribosomal RNA gene, partial sequence	filtered surface sea water in South Pacific Ocean	PLoS ONE 8 (2), E55148 (2013)	Yin,Q., Fu,B., Li,B., Shi,X., Inagaki,F. and Zhang,X.H.
GU235686	100	Uncultured marine bacterium clone SHTA728 16S ribosomal RNA gene, partial sequence	Antarctic sea water collected from 5m	ISME J 6 (10), 1901-1915 (2012)	Grzymski,J.J., Riesenfeld,C.S., Williams,T.J., Dussaq,A.M., Ducklow,H., Erickson,M., Cavicchioli,R. and Murray,A.E.
GU235651	100	Uncultured marine bacterium clone SHTA680 16S ribosomal RNA gene, partial sequence	Antarctic sea water collected from 5m	ISME J 6 (10), 1901-1915 (2012)	Grzymski,J.J., Riesenfeld,C.S., Williams,T.J., Dussaq,A.M., Ducklow,H., Erickson,M., Cavicchioli,R. and Murray,A.E.
HQ203796	100	Uncultured bacterium clone SW-Oct-86 16S ribosomal RNA gene, partial sequence	seawater	Unpublished	Bae,H. and Lee,S.
GU061367	100	Uncultured bacterium clone CE1-5m-78 16S ribosomal RNA gene, partial sequence	South China Sea	Res. Microbiol. 162 (3), 320-329 (2011)	Zhang,Y., Jiao,N., Sun,Z., Hu,A. and Zheng,Q.
GU061348	100	Uncultured bacterium clone CE1-5m-36 16S ribosomal RNA gene, partial sequence	South China Sea	Res. Microbiol. 162 (3), 320-329 (2011)	Zhang,Y., Jiao,N., Sun,Z., Hu,A. and Zheng,Q.
GQ350465	100	Uncultured alpha proteobacterium clone SHBC698 16S ribosomal RNA gene, partial sequence	Saanich Inlet, 120 m depth	Science 326 (5952), 578-582 (2009)	Walsh,D.A., Zaikova,E., Howes,C.G., Song,Y.C., Wright,J.J., Tringe,S.G., Tortell,P.D. and Hallam,S.J.
GQ349293	100	Uncultured alpha proteobacterium clone SHAN713 16S ribosomal RNA gene, partial sequence	Saanich Inlet, 120 m depth	Science 326 (5952), 578-582 (2009)	Walsh,D.A., Zaikova,E., Howes,C.G., Song,Y.C., Wright,J.J., Tringe,S.G., Tortell,P.D. and Hallam,S.J.
GQ348588	100	Uncultured alpha proteobacterium clone SHAB477 16S ribosomal RNA gene, partial sequence	Saanich Inlet, 10 m depth	Science 326 (5952), 578-582 (2009)	Walsh,D.A., Zaikova,E., Howes,C.G., Song,Y.C., Wright,J.J., Tringe,S.G., Tortell,P.D. and Hallam,S.J.
GQ348563	100	Uncultured alpha proteobacterium clone SHAB447 16S ribosomal RNA gene, partial sequence	Saanich Inlet, 10 m depth	Science 326 (5952), 578-582 (2009)	Walsh,D.A., Zaikova,E., Howes,C.G., Song,Y.C., Wright,J.J., Tringe,S.G., Tortell,P.D. and Hallam,S.J.
GQ348318	100	Uncultured alpha proteobacterium clone SGSX993 16S ribosomal RNA gene, partial sequence	Saanich Inlet, 120 m depth	Science 326 (5952), 578-582 (2009)	Walsh,D.A., Zaikova,E., Howes,C.G., Song,Y.C., Wright,J.J., Tringe,S.G., Tortell,P.D. and Hallam,S.J.
GQ347978	100	Uncultured alpha proteobacterium clone SGST423 16S ribosomal RNA gene, partial sequence	Saanich Inlet, 100 m depth	Science 326 (5952), 578-582 (2009)	Walsh,D.A., Zaikova,E., Howes,C.G., Song,Y.C., Wright,J.J., Tringe,S.G., Tortell,P.D. and Hallam,S.J.
GQ347547	100	Uncultured alpha proteobacterium clone SGSH647 16S ribosomal RNA gene, partial sequence	Saanich Inlet, 215 m depth	Science 326 (5952), 578-582 (2009)	Walsh,D.A., Zaikova,E., Howes,C.G., Song,Y.C., Wright,J.J., Tringe,S.G., Tortell,P.D. and Hallam,S.J.
FJ985936	100	Uncultured marine bacterium clone ANT-Roth-MBCL4-42 16S ribosomal RNA gene, partial sequence	Antarctica coastal sea water	FEMS Microbiol. Ecol. 76 (3), 413-427 (2011)	Piquet,A.M., Bolhuis,H., Meredith,M.P. and Buma,A.G.
FJ826225	100	Uncultured marine bacterium clone A6-1-17 16S ribosomal RNA gene, partial sequence	filtered surface sea water at the contrasting non-bloom station in the Yellow Sea; the concentration of Chl a was 1.88 mg/m3	Unpublished	Min,L. and Tian,X.
AM921485	100	Uncultured bacterium partial 16S rRNA gene, clone ST_44	Antarctica:Scotia sea, Southern Thule	Unpublished	Malinowska,R.E.
AM921451	100	Uncultured bacterium partial 16S rRNA gene, clone ST_10	Antarctica:Scotia sea, Southern Thule	Unpublished	Malinowska,R.E.
AM921285	100	Uncultured bacterium partial 16S rRNA gene, clone PB_73	Antarctica:Scotia sea, Powell Basin	Unpublished	Malinowska,R.E.
AM921186	100	Uncultured bacterium partial 16S rRNA gene, clone MI_38	Antarctica:Scotia sea, Montague Island	Unpublished	Malinowska,R.E.
EU800060	100	Uncultured bacterium clone 1C227753 16S ribosomal RNA gene, partial sequence	Newport Harbour, RI, 12m	Environ. Microbiol. 10 (9), 2200-2210 (2008)	Shaw,A.K., Halpern,A.L., Beeson,K., Tran,B., Venter,J.C. and Martiny,J.B.
EU799894	100	Uncultured bacterium clone 1C227563 16S ribosomal RNA gene, partial sequence	Newport Harbour, RI, 12m	Environ. Microbiol. 10 (9), 2200-2210 (2008)	Shaw,A.K., Halpern,A.L., Beeson,K., Tran,B., Venter,J.C. and Martiny,J.B.
EU799681	100	Uncultured bacterium clone 1C227310 16S ribosomal RNA gene, partial sequence	Newport Harbour, RI, 12m	Environ. Microbiol. 10 (9), 2200-2210 (2008)	Shaw,A.K., Halpern,A.L., Beeson,K., Tran,B., Venter,J.C. and Martiny,J.B.
EU799272	100	Uncultured bacterium clone 1C226852 16S ribosomal RNA gene, partial sequence	Newport Harbour, RI, 12m	Environ. Microbiol. 10 (9), 2200-2210 (2008)	Shaw,A.K., Halpern,A.L., Beeson,K., Tran,B., Venter,J.C. and Martiny,J.B.
EU799264	100	Uncultured bacterium clone 1C226843 16S ribosomal RNA gene, partial sequence	Newport Harbour, RI, 12m	Environ. Microbiol. 10 (9), 2200-2210 (2008)	Shaw,A.K., Halpern,A.L., Beeson,K., Tran,B., Venter,J.C. and Martiny,J.B.
EU799101	100	Uncultured bacterium clone 1C226662 16S ribosomal RNA gene, partial sequence	Newport Harbour, RI, 12m	Environ. Microbiol. 10 (9), 2200-2210 (2008)	Shaw,A.K., Halpern,A.L., Beeson,K., Tran,B., Venter,J.C. and Martiny,J.B.
EU799081	100	Uncultured bacterium clone 1C226639 16S ribosomal RNA gene, partial sequence	Newport Harbour, RI, 12m	Environ. Microbiol. 10 (9), 2200-2210 (2008)	Shaw,A.K., Halpern,A.L., Beeson,K., Tran,B., Venter,J.C. and Martiny,J.B.
EU799025	100	Uncultured bacterium clone 1C226577 16S ribosomal RNA gene, partial sequence	Newport Harbour, RI, 12m	Environ. Microbiol. 10 (9), 2200-2210 (2008)	Shaw,A.K., Halpern,A.L., Beeson,K., Tran,B., Venter,J.C. and Martiny,J.B.
EU005906	100	Uncultured marine bacterium clone KG_C11_100m16 16S ribosomal RNA gene, partial sequence	3 micron prefiltered seawater from 100 m depth (station C11) off the Kerguelen Plateau in the Southern Ocean	Environ. Microbiol. 10 (3), 738-756 (2008)	West,N.J., Obernosterer,I., Zemb,O. and Lebaron,P.
EU005904	100	Uncultured marine bacterium clone KG_C11_100m13 16S ribosomal RNA gene, partial sequence	3 micron prefiltered seawater from 100 m depth (station C11) off the Kerguelen Plateau in the Southern Ocean	Environ. Microbiol. 10 (3), 738-756 (2008)	West,N.J., Obernosterer,I., Zemb,O. and Lebaron,P.
EF646123	100	Uncultured bacterium clone N67e_94 16S ribosomal RNA gene, partial sequence	Namibian upwelling system	Appl. Environ. Microbiol. 73 (14), 4648-4657 (2007)	Woebken,D., Fuchs,B.M., Kuypers,M.M. and Amann,R.
EF645949	100	Uncultured bacterium clone N60e_66 16S ribosomal RNA gene, partial sequence	Namibian upwelling system	Appl. Environ. Microbiol. 73 (14), 4648-4657 (2007)	Woebken,D., Fuchs,B.M., Kuypers,M.M. and Amann,R.
AJ002564	100	Marine bacterium (isolate SRF2) 16S rRNA gene	marine bacterium SRF2	Unpublished	Giuliano,L., DeDomenico,M., DeDomenico,E., Hoefle,M. and Yakimov,M.M.
AJ002563	100	Marine bacterium (isolate SRF1) 16S rRNA gene	marine bacterium SRF1	Unpublished	Giuliano,L., DeDomenico,M., DeDomenico,E., Hoefle,M. and Yakimov,M.M.

## Sheet: Alphaproteobacteria_03_17
Accession	Identity	Definition	Source	Journal	Authors
KF799971	100	Uncultured bacterium clone Naples-IT_a2437 16S ribosomal RNA gene, partial sequence	Ciona intestinalis host	PLoS ONE 9 (4), E93386 (2014)	Dishaw,L.J., Flores-Torres,J., Lax,S., Gemayel,K., Leigh,B., Melillo,D., Mueller,M.G., Natale,L., Zucchetti,I., De Santis,R., Pinto,M.R., Litman,G.W. and Gilbert,J.A.
JQ200196	100	Uncultured bacterium clone SeaWat_55028 16S ribosomal RNA gene, partial sequence	seawater; next to dolphin Y	Unpublished	Bik,E.M., Costello,E.K., Carlin,K.P., Jensen,E.D., Venn-Watson,S. and Relman,D.A.
JQ199769	100	Uncultured bacterium clone SeaWat_55180 16S ribosomal RNA gene, partial sequence	seawater; next to dolphin Y	Unpublished	Bik,E.M., Costello,E.K., Carlin,K.P., Jensen,E.D., Venn-Watson,S. and Relman,D.A.
JQ199481	100	Uncultured bacterium clone SeaWat_51071 16S ribosomal RNA gene, partial sequence	seawater; next to dolphin W	Unpublished	Bik,E.M., Costello,E.K., Carlin,K.P., Jensen,E.D., Venn-Watson,S. and Relman,D.A.
JQ199454	100	Uncultured bacterium clone SeaWat_51649 16S ribosomal RNA gene, partial sequence	seawater; next to dolphin W	Unpublished	Bik,E.M., Costello,E.K., Carlin,K.P., Jensen,E.D., Venn-Watson,S. and Relman,D.A.
JQ199325	100	Uncultured bacterium clone SeaWat_51083 16S ribosomal RNA gene, partial sequence	seawater; next to dolphin W	Unpublished	Bik,E.M., Costello,E.K., Carlin,K.P., Jensen,E.D., Venn-Watson,S. and Relman,D.A.
JQ199269	100	Uncultured bacterium clone SeaWat_51608 16S ribosomal RNA gene, partial sequence	seawater; next to dolphin W	Unpublished	Bik,E.M., Costello,E.K., Carlin,K.P., Jensen,E.D., Venn-Watson,S. and Relman,D.A.
JQ198697	100	Uncultured bacterium clone SeaWat_F616 16S ribosomal RNA gene, partial sequence	seawater; next to dolphin U	Unpublished	Bik,E.M., Costello,E.K., Carlin,K.P., Jensen,E.D., Venn-Watson,S. and Relman,D.A.
JQ198610	100	Uncultured bacterium clone SeaWat_35527 16S ribosomal RNA gene, partial sequence	seawater; next to dolphin O	Unpublished	Bik,E.M., Costello,E.K., Carlin,K.P., Jensen,E.D., Venn-Watson,S. and Relman,D.A.
JQ198025	100	Uncultured bacterium clone SeaWat_71281 16S ribosomal RNA gene, partial sequence	seawater; next to dolphin I	Unpublished	Bik,E.M., Costello,E.K., Carlin,K.P., Jensen,E.D., Venn-Watson,S. and Relman,D.A.
JQ197880	100	Uncultured bacterium clone SeaWat_71613 16S ribosomal RNA gene, partial sequence	seawater; next to dolphin I	Unpublished	Bik,E.M., Costello,E.K., Carlin,K.P., Jensen,E.D., Venn-Watson,S. and Relman,D.A.
JQ197843	100	Uncultured bacterium clone SeaWat_71174 16S ribosomal RNA gene, partial sequence	seawater; next to dolphin I	Unpublished	Bik,E.M., Costello,E.K., Carlin,K.P., Jensen,E.D., Venn-Watson,S. and Relman,D.A.
JQ197027	100	Uncultured bacterium clone SeaWat_30683 16S ribosomal RNA gene, partial sequence	seawater; next to dolphin E	Unpublished	Bik,E.M., Costello,E.K., Carlin,K.P., Jensen,E.D., Venn-Watson,S. and Relman,D.A.
JQ196867	100	Uncultured bacterium clone SeaWat_30246 16S ribosomal RNA gene, partial sequence	seawater; next to dolphin E	Unpublished	Bik,E.M., Costello,E.K., Carlin,K.P., Jensen,E.D., Venn-Watson,S. and Relman,D.A.
JQ196677	100	Uncultured bacterium clone SeaWat_30390 16S ribosomal RNA gene, partial sequence	seawater; next to dolphin E	Unpublished	Bik,E.M., Costello,E.K., Carlin,K.P., Jensen,E.D., Venn-Watson,S. and Relman,D.A.
JQ196386	100	Uncultured bacterium clone SeaWat_O413 16S ribosomal RNA gene, partial sequence	seawater; next to dolphin D	Unpublished	Bik,E.M., Costello,E.K., Carlin,K.P., Jensen,E.D., Venn-Watson,S. and Relman,D.A.
JQ196223	100	Uncultured bacterium clone SeaWat_O696 16S ribosomal RNA gene, partial sequence	seawater; next to dolphin D	Unpublished	Bik,E.M., Costello,E.K., Carlin,K.P., Jensen,E.D., Venn-Watson,S. and Relman,D.A.
JQ196019	100	Uncultured bacterium clone SeaWat_24651 16S ribosomal RNA gene, partial sequence	seawater; next to dolphin C	Unpublished	Bik,E.M., Costello,E.K., Carlin,K.P., Jensen,E.D., Venn-Watson,S. and Relman,D.A.
JQ195872	100	Uncultured bacterium clone SeaWat_24715 16S ribosomal RNA gene, partial sequence	seawater; next to dolphin C	Unpublished	Bik,E.M., Costello,E.K., Carlin,K.P., Jensen,E.D., Venn-Watson,S. and Relman,D.A.
JQ195836	100	Uncultured bacterium clone SeaWat_24453 16S ribosomal RNA gene, partial sequence	seawater; next to dolphin C	Unpublished	Bik,E.M., Costello,E.K., Carlin,K.P., Jensen,E.D., Venn-Watson,S. and Relman,D.A.
JX529115	100	Uncultured alpha proteobacterium clone C139500227 16S ribosomal RNA gene, partial sequence	500m depth water samples filtered on 0.22 micron filter paper; derived from the Southern ocean iron fertilization experiment (LOHAFEX)	Unpublished	Shivaji,S.
JQ515581	100	Uncultured alpha proteobacterium clone 0307_BHM1_1 16S ribosomal RNA gene, partial sequence	Montastraea faveolata, coral host	Environ. Microbiol. 15 (7), 2082-2094 (2013)	Kimes,N.E., Johnson,W.R., Torralba,M., Nelson,K.E., Weil,E. and Morris,P.J.
KF227785	100	Uncultured bacterium clone SPOT_10_4_885m_1_H_9_669.3 16S ribosomal RNA gene, partial sequence	San Pedro Ocean Timeseries, 885m	ISME J 7 (12), 2259-2273 (2013)	Chow,C.E., Sachdeva,R., Cram,J.A., Steele,J.A., Needham,D.M., Patel,A., Parada,A.E. and Fuhrman,J.A.
KF227690	100	Uncultured bacterium clone SPOT_10_4_885m_1_H_1_664.6 16S ribosomal RNA gene, partial sequence	San Pedro Ocean Timeseries, 885m	ISME J 7 (12), 2259-2273 (2013)	Chow,C.E., Sachdeva,R., Cram,J.A., Steele,J.A., Needham,D.M., Patel,A., Parada,A.E. and Fuhrman,J.A.
KF227676	100	Uncultured bacterium clone SPOT_10_4_885m_4_F_6_667.8 16S ribosomal RNA gene, partial sequence	San Pedro Ocean Timeseries, 885m	ISME J 7 (12), 2259-2273 (2013)	Chow,C.E., Sachdeva,R., Cram,J.A., Steele,J.A., Needham,D.M., Patel,A., Parada,A.E. and Fuhrman,J.A.
KC873446	100	Uncultured bacterium clone S61_042 16S ribosomal RNA gene, partial sequence	surface seawater, northern South China Sea	Unpublished	Li,J., Li,N., Li,F., Zou,T., Yu,S., Wang,Y., Song,Q. and Wang,G.
JX864721	100	Uncultured bacterium clone BF2009_Sep_21m_G5 16S ribosomal RNA gene, partial sequence	21m depth, Northern Adriatic Sea, NE Mediterranean	Unpublished	Tinta,T., Vojvoda,J. and Turk,V.
JX864701	100	Uncultured bacterium clone BF2009_Sep_21m_E7 16S ribosomal RNA gene, partial sequence	21m depth, Northern Adriatic Sea, NE Mediterranean	Unpublished	Tinta,T., Vojvoda,J. and Turk,V.
JX864695	100	Uncultured bacterium clone BF2009_Sep_21m_D11 16S ribosomal RNA gene, partial sequence	21m depth, Northern Adriatic Sea, NE Mediterranean	Unpublished	Tinta,T., Vojvoda,J. and Turk,V.
KC197622	100	Uncultured bacterium clone GAL_4F10 16S ribosomal RNA gene, partial sequence	Sargasso Sea	Appl. Environ. Microbiol. 80 (9), 2786-2795 (2014)	Sjostedt,J., Martiny,J.B., Munk,P. and Riemann,L.
KC197607	100	Uncultured bacterium clone GAL_4E2 16S ribosomal RNA gene, partial sequence	Sargasso Sea	Appl. Environ. Microbiol. 80 (9), 2786-2795 (2014)	Sjostedt,J., Martiny,J.B., Munk,P. and Riemann,L.
KC001933	100	Unidentified marine bacterioplankton clone P4-6B_15 16S ribosomal RNA gene, partial sequence	surface seawater samples from China offshore waters and South China Sea	Unpublished	Wang,Y.-C., Li,N., Li,F. and Qin,S.
JN833120	100	Uncultured bacterium clone B_NY_2F11 16S ribosomal RNA gene, partial sequence	seawater from pelagic station at 325 m depth, 386 m above Nyegga cold seeps, mid-Norwegian continental margin	FEMS Microbiol. Ecol. 82 (1), 75-89 (2012)	Jensen,S., Bourne,D.G., Hovland,M. and Colin Murrell,J.
JN832930	100	Uncultured bacterium clone B_MO_1E01_OTU12 16S ribosomal RNA gene, partial sequence	seawater from coral reef at 365 m depth, mid-Norwegian continental margin	FEMS Microbiol. Ecol. 82 (1), 75-89 (2012)	Jensen,S., Bourne,D.G., Hovland,M. and Colin Murrell,J.
GU941006	100	Uncultured bacterium clone N424B_38 16S ribosomal RNA gene, partial sequence	South China Sea	Unpublished	Li,N.
GU940863	100	Uncultured bacterium clone N403B_59 16S ribosomal RNA gene, partial sequence	South China Sea	Unpublished	Li,N.
GU940859	100	Uncultured bacterium clone N403B_52 16S ribosomal RNA gene, partial sequence	South China Sea	Unpublished	Li,N.
HQ163169	100	Uncultured alpha proteobacterium clone SHZW470 16S ribosomal RNA gene, partial sequence	Saanich Inlet, 100 m depth	Unpublished	Walsh,D.A., Howes,C.G., Zaikova,E., Tringe,S.G., Tortell,P.D. and Hallam,S.J.
HQ166820	100	Uncultured bacterium clone A23-10 16S ribosomal RNA gene, partial sequence	surface seawater	Unpublished	Guo,C., Li,F., Liu,Z., Jiang,P. and Qin,S.
HM023220	100	Uncultured bacterium clone PrBot49 16S ribosomal RNA gene, partial sequence	water around 20m depth, India: Mormugao, Arabian Sea coast	Unpublished	Singh,S.K., Ramaiah,N., Verma,P. and Shouche,Y.S.
HM138122	100	Uncultured marine bacterium clone F8-8 16S ribosomal RNA gene, partial sequence	Arctic sea surface water	Polar Biol. 33 (11), 1521-1536 (2010)	Piquet,A.M.T., Scheepens,J.F., Bolhuis,H., Wiencke,C. and Buma,A.G.J.
EU394547	100	Uncultured alpha proteobacterium clone PEACE2006/114_P2 16S ribosomal RNA gene, partial sequence	Northern Bay of Biscay, pelagic, free-living	Unpublished	Van Oostende,N., Sabbe,K. and De Wever,A.
AM748183	100	Uncultured alpha proteobacterium partial 16S rRNA gene, clone 8	France:Mediterranean Sea	FEMS Microbiol. Ecol. 67 (1), 30-42 (2009)	Rodriguez-Blanco,A., Ghiglione,J.F., Catala,P., Casamayor,E.O. and Lebaron,P.
EF573150	100	Uncultured bacterium clone S23_1249 16S ribosomal RNA gene, partial sequence	Coco's Island site 23, Costa Rica	Unpublished	Rojas-Jimenez,K., Del Valle,C., Leon,B., Ulate,W., Albertazzi,F., Heildelberg,K. and Tamayo-Castillo,G.
DQ436622	100	Uncultured alpha proteobacterium clone T42_76 16S ribosomal RNA gene, partial sequence	seawater, NW Meditterranean	Unpublished	Larcher,M. and Lebaron,P.
DQ009453	100	Uncultured marine bacterium clone SPOTSMAY03_150m10 16S ribosomal RNA gene, partial sequence; 16S-23S ribosomal RNA intergenic spacer, complete sequence; and 23S ribosomal RNA gene, partial sequence	glass fiber prefiltered bacterioplankton DNA collected at 150M depth from the San Pedro Ocean Time Series	Environ. Microbiol. 7 (9), 1466-1479 (2005)	Brown,M.V., Schwalbach,M.S., Hewson,I. and Fuhrman,J.A.
DQ009258	100	Uncultured marine bacterium clone SPOTSAPR01_5m130 16S ribosomal RNA gene, partial sequence; 16S-23S ribosomal RNA intergenic spacer, complete sequence; and 23S ribosomal RNA gene, partial sequence	glass fiber prefiltered bacterioplankton DNA collected at 5M depth from the San Pedro Ocean Time Series	Environ. Microbiol. 7 (9), 1466-1479 (2005)	Brown,M.V., Schwalbach,M.S., Hewson,I. and Fuhrman,J.A.
DQ009257	100	Uncultured marine bacterium clone SPOTSAUG01_5m52 16S ribosomal RNA gene, partial sequence; 16S-23S ribosomal RNA intergenic spacer, complete sequence; and 23S ribosomal RNA gene, partial sequence	glass fiber prefiltered bacterioplankton DNA collected at 5M depth from the San Pedro Ocean Time Series	Environ. Microbiol. 7 (9), 1466-1479 (2005)	Brown,M.V., Schwalbach,M.S., Hewson,I. and Fuhrman,J.A.
KC002117	100	Unidentified marine bacterioplankton clone P5-2B_42 16S ribosomal RNA gene, partial sequence	surface seawater samples from China offshore waters and South China Sea	Unpublished	Wang,Y.-C., Li,N., Li,F. and Qin,S.

## Sheet: Alphaproteobacteria_03_2
Accession	Identity	Definition	Source	Journal	Authors
KF817465.1	100	Uncultured bacterium clone BL_May2009_30m_H08 16S ribosomal RNA gene, partial sequence	water, 30 m depth, The Big Lake, Mljet, southern Adriatic Sea, NE Mediterranean; May 2009	Unpublished	Kos Kramar,M., Tinta,T., Kogovsek,T., Lucic,D., Malej,A. and Turk,V.
KF817223.1	100	Uncultured bacterium clone BL_Sep2011_20m_B6 16S ribosomal RNA gene, partial sequence	water, 20 m depth, The Big Lake, Mljet, southern Adriatic Sea, NE Mediterranean; September 2011	Unpublished	Kos Kramar,M., Tinta,T., Kogovsek,T., Lucic,D., Malej,A. and Turk,V.
KF816969.1	100	Uncultured bacterium clone BL_Apr2011_2,5m_H02 16S ribosomal RNA gene, partial sequence	water, 2.5 m depth, The Big Lake, Mljet, southern Adriatic Sea, NE Mediterranean; April 2011	Unpublished	Kos Kramar,M., Tinta,T., Kogovsek,T., Lucic,D., Malej,A. and Turk,V.
KF816883.1	100	Uncultured bacterium clone BF_Sep2011_5m_F05 16S ribosomal RNA gene, partial sequence	water, 5m depth, The Gulf of Trieste, northern Adriatic Sea, NE Mediterranean; September 2011	Unpublished	Kos Kramar,M., Tinta,T., Kogovsek,T., Lucic,D., Malej,A. and Turk,V.
KF816861.1	100	Uncultured bacterium clone BF_Sep2011_5m_C10 16S ribosomal RNA gene, partial sequence	water, 5m depth, The Gulf of Trieste, northern Adriatic Sea, NE Mediterranean; September 2011	Unpublished	Kos Kramar,M., Tinta,T., Kogovsek,T., Lucic,D., Malej,A. and Turk,V.
KF816733.1	100	Uncultured bacterium clone BF_Feb2011_5m_F03 16S ribosomal RNA gene, partial sequence	water, 5m depth, The Gulf of Trieste, northern Adriatic Sea, NE Mediterranean; February 2011	Unpublished	Kos Kramar,M., Tinta,T., Kogovsek,T., Lucic,D., Malej,A. and Turk,V.
KJ002266.1	100	Uncultured bacterium clone BAC60AM_G10 16S ribosomal RNA gene, partial sequence	seawater, 5m depth	Unpublished	Marietou,A. and Bartlett,D.
KJ002214.1	100	Uncultured bacterium clone BAC60AM_C02 16S ribosomal RNA gene, partial sequence	seawater, 5m depth	Unpublished	Marietou,A. and Bartlett,D.
KF787082.1	100	Uncultured SAR11 cluster alpha proteobacterium clone S2-10-127 16S ribosomal RNA gene, partial sequence	Gulf of Mexico oil sheen	Unpublished	Redmond,M.C., Kellermann,M.Y., Aeppli,C., Reddy,C.M. and Valentine,D.L.
KF787066.1	100	Uncultured SAR11 cluster alpha proteobacterium clone S2-10-029 16S ribosomal RNA gene, partial sequence	Gulf of Mexico oil sheen	Unpublished	Redmond,M.C., Kellermann,M.Y., Aeppli,C., Reddy,C.M. and Valentine,D.L.
KF787064.1	100	Uncultured SAR11 cluster alpha proteobacterium clone S2-10-023 16S ribosomal RNA gene, partial sequence	Gulf of Mexico oil sheen	Unpublished	Redmond,M.C., Kellermann,M.Y., Aeppli,C., Reddy,C.M. and Valentine,D.L.
KF787057.1	100	Uncultured SAR11 cluster alpha proteobacterium clone S2-10-002 16S ribosomal RNA gene, partial sequence	Gulf of Mexico oil sheen	Unpublished	Redmond,M.C., Kellermann,M.Y., Aeppli,C., Reddy,C.M. and Valentine,D.L.
KF786829.1	100	Uncultured SAR11 cluster alpha proteobacterium clone S2-1-086 16S ribosomal RNA gene, partial sequence	Gulf of Mexico oil sheen	Unpublished	Redmond,M.C., Kellermann,M.Y., Aeppli,C., Reddy,C.M. and Valentine,D.L.
KF786791.1	100	Uncultured SAR11 cluster alpha proteobacterium clone S2-1-023 16S ribosomal RNA gene, partial sequence	Gulf of Mexico oil sheen	Unpublished	Redmond,M.C., Kellermann,M.Y., Aeppli,C., Reddy,C.M. and Valentine,D.L.
KF786785.1	100	Uncultured SAR11 cluster alpha proteobacterium clone S2-1-014 16S ribosomal RNA gene, partial sequence	Gulf of Mexico oil sheen	Unpublished	Redmond,M.C., Kellermann,M.Y., Aeppli,C., Reddy,C.M. and Valentine,D.L.
KF786729.1	100	Uncultured SAR11 cluster alpha proteobacterium clone S1-7-126 16S ribosomal RNA gene, partial sequence	Gulf of Mexico oil sheen	Unpublished	Redmond,M.C., Kellermann,M.Y., Aeppli,C., Reddy,C.M. and Valentine,D.L.
KF786708.1	100	Uncultured SAR11 cluster alpha proteobacterium clone S1-7-59 16S ribosomal RNA gene, partial sequence	Gulf of Mexico oil sheen	Unpublished	Redmond,M.C., Kellermann,M.Y., Aeppli,C., Reddy,C.M. and Valentine,D.L.
KF786676.1	100	Uncultured SAR11 cluster alpha proteobacterium clone S1-6-103 16S ribosomal RNA gene, partial sequence	Gulf of Mexico oil sheen	Unpublished	Redmond,M.C., Kellermann,M.Y., Aeppli,C., Reddy,C.M. and Valentine,D.L.
KF786672.1	100	Uncultured SAR11 cluster alpha proteobacterium clone S1-6-93 16S ribosomal RNA gene, partial sequence	Gulf of Mexico oil sheen	Unpublished	Redmond,M.C., Kellermann,M.Y., Aeppli,C., Reddy,C.M. and Valentine,D.L.
KF786666.1	100	Uncultured SAR11 cluster alpha proteobacterium clone S1-6-79 16S ribosomal RNA gene, partial sequence	Gulf of Mexico oil sheen	Unpublished	Redmond,M.C., Kellermann,M.Y., Aeppli,C., Reddy,C.M. and Valentine,D.L.
KF786568.1	100	Uncultured SAR11 cluster alpha proteobacterium clone S1-5-05 16S ribosomal RNA gene, partial sequence	Gulf of Mexico oil sheen	Unpublished	Redmond,M.C., Kellermann,M.Y., Aeppli,C., Reddy,C.M. and Valentine,D.L.
KF786533.1	100	Uncultured SAR11 cluster alpha proteobacterium clone S1-4-56 16S ribosomal RNA gene, partial sequence	Gulf of Mexico oil sheen	Unpublished	Redmond,M.C., Kellermann,M.Y., Aeppli,C., Reddy,C.M. and Valentine,D.L.
KF786532.1	100	Uncultured SAR11 cluster alpha proteobacterium clone S1-4-50 16S ribosomal RNA gene, partial sequence	Gulf of Mexico oil sheen	Unpublished	Redmond,M.C., Kellermann,M.Y., Aeppli,C., Reddy,C.M. and Valentine,D.L.
KF786428.1	100	Uncultured SAR11 cluster alpha proteobacterium clone S1-2-84 16S ribosomal RNA gene, partial sequence	Gulf of Mexico oil sheen	Unpublished	Redmond,M.C., Kellermann,M.Y., Aeppli,C., Reddy,C.M. and Valentine,D.L.
KF786410.1	100	Uncultured SAR11 cluster alpha proteobacterium clone S1-1-136 16S ribosomal RNA gene, partial sequence	Gulf of Mexico oil sheen	Unpublished	Redmond,M.C., Kellermann,M.Y., Aeppli,C., Reddy,C.M. and Valentine,D.L.
KF786372.1	100	Uncultured SAR11 cluster alpha proteobacterium clone S1-1-39 16S ribosomal RNA gene, partial sequence	Gulf of Mexico oil sheen	Unpublished	Redmond,M.C., Kellermann,M.Y., Aeppli,C., Reddy,C.M. and Valentine,D.L.
KF786366.1	100	Uncultured SAR11 cluster alpha proteobacterium clone S1-1-31 16S ribosomal RNA gene, partial sequence	Gulf of Mexico oil sheen	Unpublished	Redmond,M.C., Kellermann,M.Y., Aeppli,C., Reddy,C.M. and Valentine,D.L.
KF799972.1	100	Uncultured bacterium clone Naples-IT_a2539 16S ribosomal RNA gene, partial sequence	generated from pooled animals collected (Woods Hole and San Diego USA and Naples Italy) between Spring 2010 and Spring 2012, multiple seasons	PLoS ONE 9 (4), E93386 (2014)	Dishaw,L.J., Flores-Torres,J., Lax,S., Gemayel,K., Leigh,B., Melillo,D., Mueller,M.G., Natale,L., Zucchetti,I., De Santis,R., Pinto,M.R., Litman,G.W. and Gilbert,J.A.
KF180747.1	100	Uncultured bacterium clone J17 16S ribosomal RNA gene, partial sequence	seawater	Unpublished	Ransome,E., Rowley,S.J., Thomas,S., Tait,K. and Munn,C.B.
KF227724.1	100	Uncultured bacterium clone SPOT_10_4_885m_4_E_2_679.8 16S ribosomal RNA gene, partial sequence	San Pedro Ocean Timeseries, 885m	ISME J 7 (12), 2259-2273 (2013)	Chow,C.E., Sachdeva,R., Cram,J.A., Steele,J.A., Needham,D.M., Patel,A., Parada,A.E. and Fuhrman,J.A.
KF185981.1	100	Uncultured marine bacterium clone J2-E5 16S ribosomal RNA gene, partial sequence	Northern Adriatic Sea: Gulf of Trieste, coastal seawater sample 13m depth	Unpublished	Vojvoda,J., Lamy,D., Sintes,E., Garcia,J.A., Turk,V. and Herndl,G.J.
KF185828.1	100	Uncultured marine bacterium clone J12-H12 16S ribosomal RNA gene, partial sequence	Northern Adriatic Sea: Gulf of Trieste, coastal seawater sample 10m depth	Unpublished	Vojvoda,J., Lamy,D., Sintes,E., Garcia,J.A., Turk,V. and Herndl,G.J.
KF185804.1	100	Uncultured marine bacterium clone J12-C7 16S ribosomal RNA gene, partial sequence	Northern Adriatic Sea: Gulf of Trieste, coastal seawater sample 10m depth	Unpublished	Vojvoda,J., Lamy,D., Sintes,E., Garcia,J.A., Turk,V. and Herndl,G.J.
KF185794.1	100	Uncultured marine bacterium clone J12-E2 16S ribosomal RNA gene, partial sequence	Northern Adriatic Sea: Gulf of Trieste, coastal seawater sample 10m depth	Unpublished	Vojvoda,J., Lamy,D., Sintes,E., Garcia,J.A., Turk,V. and Herndl,G.J.
KF185786.1	100	Uncultured marine bacterium clone J12-B1 16S ribosomal RNA gene, partial sequence	Northern Adriatic Sea: Gulf of Trieste, coastal seawater sample 10m depth	Unpublished	Vojvoda,J., Lamy,D., Sintes,E., Garcia,J.A., Turk,V. and Herndl,G.J.
KF185409.1	100	Uncultured marine bacterium clone J4-H7 16S ribosomal RNA gene, partial sequence	Northern Adriatic Sea: Gulf of Trieste, coastal seawater sample 13m depth	Unpublished	Vojvoda,J., Lamy,D., Sintes,E., Garcia,J.A., Turk,V. and Herndl,G.J.
KC294913.1	100	Uncultured bacterium clone FE_4_30 16S ribosomal RNA gene, partial sequence	seawater, Western Pacific Ocean	Unpublished	Li,Q. and Jiao,N.Z.
KC294912.1	100	Uncultured bacterium clone FE_4_22 16S ribosomal RNA gene, partial sequence	seawater, Western Pacific Ocean	Unpublished	Li,Q. and Jiao,N.Z.
KC294827.1	100	Uncultured bacterium clone FE_1_37 16S ribosomal RNA gene, partial sequence	seawater, Western Pacific Ocean	Unpublished	Li,Q. and Jiao,N.Z.
KC294825.1	100	Uncultured bacterium clone FE_1_23 16S ribosomal RNA gene, partial sequence	seawater, Western Pacific Ocean	Unpublished	Li,Q. and Jiao,N.Z.
KC294824.1	100	Uncultured bacterium clone FE_1_18 16S ribosomal RNA gene, partial sequence	seawater, Western Pacific Ocean	Unpublished	Li,Q. and Jiao,N.Z.
KC294823.1	100	Uncultured bacterium clone FE_1_26 16S ribosomal RNA gene, partial sequence	seawater, Western Pacific Ocean	Unpublished	Li,Q. and Jiao,N.Z.
KC294822.1	100	Uncultured bacterium clone FE_1_17 16S ribosomal RNA gene, partial sequence	seawater, Western Pacific Ocean	Unpublished	Li,Q. and Jiao,N.Z.
KC294734.1	100	Uncultured bacterium clone FE_2_41 16S ribosomal RNA gene, partial sequence	seawater, Western Pacific Ocean	Unpublished	Li,Q. and Jiao,N.Z.
JQ732070.1	100	Uncultured bacterium clone A7_98 16S ribosomal RNA gene, partial sequence	seawater by fitration through 0.22um polycarbonate membrane, Western Pacific Ocean	Unpublished	Mao,Y.J.
JQ732003.1	100	Uncultured bacterium clone A7_25 16S ribosomal RNA gene, partial sequence	seawater by fitration through 0.22um polycarbonate membrane, Western Pacific Ocean	Unpublished	Mao,Y.J.
JQ731961.1	100	Uncultured bacterium clone A0_80 16S ribosomal RNA gene, partial sequence	seawater by fitration through 0.22um polycarbonate membrane, Western Pacific Ocean	Unpublished	Mao,Y.J.
JQ731959.1	100	Uncultured bacterium clone A0_77 16S ribosomal RNA gene, partial sequence	seawater by fitration through 0.22um polycarbonate membrane, Western Pacific Ocean	Unpublished	Mao,Y.J.
JQ731953.1	100	Uncultured bacterium clone A0_71 16S ribosomal RNA gene, partial sequence	seawater by fitration through 0.22um polycarbonate membrane, Western Pacific Ocean	Unpublished	Mao,Y.J.
JQ731947.1	100	Uncultured bacterium clone A0_63 16S ribosomal RNA gene, partial sequence	seawater by fitration through 0.22um polycarbonate membrane, Western Pacific Ocean	Unpublished	Mao,Y.J.
JQ731933.1	100	Uncultured bacterium clone A0_48 16S ribosomal RNA gene, partial sequence	seawater by fitration through 0.22um polycarbonate membrane, Western Pacific Ocean	Unpublished	Mao,Y.J.
JQ731929.1	100	Uncultured bacterium clone A0_44 16S ribosomal RNA gene, partial sequence	seawater by fitration through 0.22um polycarbonate membrane, Western Pacific Ocean	Unpublished	Mao,Y.J.
JQ731917.1	100	Uncultured bacterium clone A0_30 16S ribosomal RNA gene, partial sequence	seawater by fitration through 0.22um polycarbonate membrane, Western Pacific Ocean	Unpublished	Mao,Y.J.
JQ731914.1	100	Uncultured bacterium clone A0_27 16S ribosomal RNA gene, partial sequence	seawater by fitration through 0.22um polycarbonate membrane, Western Pacific Ocean	Unpublished	Mao,Y.J.
JQ731913.1	100	Uncultured bacterium clone A0_26 16S ribosomal RNA gene, partial sequence	seawater by fitration through 0.22um polycarbonate membrane, Western Pacific Ocean	Unpublished	Mao,Y.J.
JQ731907.1	100	Uncultured bacterium clone A0_20 16S ribosomal RNA gene, partial sequence	seawater by fitration through 0.22um polycarbonate membrane, Western Pacific Ocean	Unpublished	Mao,Y.J.
JQ731905.1	100	Uncultured bacterium clone A0_17 16S ribosomal RNA gene, partial sequence	seawater by fitration through 0.22um polycarbonate membrane, Western Pacific Ocean	Unpublished	Mao,Y.J.
JQ731904.1	100	Uncultured bacterium clone A0_16 16S ribosomal RNA gene, partial sequence	seawater by fitration through 0.22um polycarbonate membrane, Western Pacific Ocean	Unpublished	Mao,Y.J.
JQ731899.1	100	Uncultured bacterium clone A0_10 16S ribosomal RNA gene, partial sequence	seawater by fitration through 0.22um polycarbonate membrane, Western Pacific Ocean	Unpublished	Mao,Y.J.
JQ731897.1	100	Uncultured bacterium clone A0_8 16S ribosomal RNA gene, partial sequence	seawater by fitration through 0.22um polycarbonate membrane, Western Pacific Ocean	Unpublished	Mao,Y.J.
KC874490.1	100	Uncultured bacterium clone S74_090 16S ribosomal RNA gene, partial sequence	surface seawater, northern South China Sea	Unpublished	Li,J., Li,N., Li,F., Zou,T., Yu,S., Wang,Y., Song,Q. and Wang,G.
KC874482.1	100	Uncultured bacterium clone S74_082 16S ribosomal RNA gene, partial sequence	surface seawater, northern South China Sea	Unpublished	Li,J., Li,N., Li,F., Zou,T., Yu,S., Wang,Y., Song,Q. and Wang,G.
KC874477.1	100	Uncultured bacterium clone S74_076 16S ribosomal RNA gene, partial sequence	surface seawater, northern South China Sea	Unpublished	Li,J., Li,N., Li,F., Zou,T., Yu,S., Wang,Y., Song,Q. and Wang,G.
KC874425.1	100	Uncultured bacterium clone S74_021 16S ribosomal RNA gene, partial sequence	surface seawater, northern South China Sea	Unpublished	Li,J., Li,N., Li,F., Zou,T., Yu,S., Wang,Y., Song,Q. and Wang,G.
KC874417.1	100	Uncultured bacterium clone S74_013 16S ribosomal RNA gene, partial sequence	surface seawater, northern South China Sea	Unpublished	Li,J., Li,N., Li,F., Zou,T., Yu,S., Wang,Y., Song,Q. and Wang,G.
KC874403.1	100	Uncultured bacterium clone S73_085 16S ribosomal RNA gene, partial sequence	surface seawater, northern South China Sea	Unpublished	Li,J., Li,N., Li,F., Zou,T., Yu,S., Wang,Y., Song,Q. and Wang,G.
KC874381.1	100	Uncultured bacterium clone S73_060 16S ribosomal RNA gene, partial sequence	surface seawater, northern South China Sea	Unpublished	Li,J., Li,N., Li,F., Zou,T., Yu,S., Wang,Y., Song,Q. and Wang,G.
KC874379.1	100	Uncultured bacterium clone S73_058 16S ribosomal RNA gene, partial sequence	surface seawater, northern South China Sea	Unpublished	Li,J., Li,N., Li,F., Zou,T., Yu,S., Wang,Y., Song,Q. and Wang,G.
KC874374.1	100	Uncultured bacterium clone S73_052 16S ribosomal RNA gene, partial sequence	surface seawater, northern South China Sea	Unpublished	Li,J., Li,N., Li,F., Zou,T., Yu,S., Wang,Y., Song,Q. and Wang,G.
KC874373.1	100	Uncultured bacterium clone S73_051 16S ribosomal RNA gene, partial sequence	surface seawater, northern South China Sea	Unpublished	Li,J., Li,N., Li,F., Zou,T., Yu,S., Wang,Y., Song,Q. and Wang,G.
KC874368.1	100	Uncultured bacterium clone S73_044 16S ribosomal RNA gene, partial sequence	surface seawater, northern South China Sea	Unpublished	Li,J., Li,N., Li,F., Zou,T., Yu,S., Wang,Y., Song,Q. and Wang,G.
KC874357.1	100	Uncultured bacterium clone S73_031 16S ribosomal RNA gene, partial sequence	surface seawater, northern South China Sea	Unpublished	Li,J., Li,N., Li,F., Zou,T., Yu,S., Wang,Y., Song,Q. and Wang,G.
KC874354.1	100	Uncultured bacterium clone S73_028 16S ribosomal RNA gene, partial sequence	surface seawater, northern South China Sea	Unpublished	Li,J., Li,N., Li,F., Zou,T., Yu,S., Wang,Y., Song,Q. and Wang,G.
KC874353.1	100	Uncultured bacterium clone S73_027 16S ribosomal RNA gene, partial sequence	surface seawater, northern South China Sea	Unpublished	Li,J., Li,N., Li,F., Zou,T., Yu,S., Wang,Y., Song,Q. and Wang,G.
KC874347.1	100	Uncultured bacterium clone S73_021 16S ribosomal RNA gene, partial sequence	surface seawater, northern South China Sea	Unpublished	Li,J., Li,N., Li,F., Zou,T., Yu,S., Wang,Y., Song,Q. and Wang,G.
KC874344.1	100	Uncultured bacterium clone S73_018 16S ribosomal RNA gene, partial sequence	surface seawater, northern South China Sea	Unpublished	Li,J., Li,N., Li,F., Zou,T., Yu,S., Wang,Y., Song,Q. and Wang,G.
KC874337.1	100	Uncultured bacterium clone S73_010 16S ribosomal RNA gene, partial sequence	surface seawater, northern South China Sea	Unpublished	Li,J., Li,N., Li,F., Zou,T., Yu,S., Wang,Y., Song,Q. and Wang,G.
KC874334.1	100	Uncultured bacterium clone S73_007 16S ribosomal RNA gene, partial sequence	surface seawater, northern South China Sea	Unpublished	Li,J., Li,N., Li,F., Zou,T., Yu,S., Wang,Y., Song,Q. and Wang,G.
KC874332.1	100	Uncultured bacterium clone S73_004 16S ribosomal RNA gene, partial sequence	surface seawater, northern South China Sea	Unpublished	Li,J., Li,N., Li,F., Zou,T., Yu,S., Wang,Y., Song,Q. and Wang,G.
KC874331.1	100	Uncultured bacterium clone S73_003 16S ribosomal RNA gene, partial sequence	surface seawater, northern South China Sea	Unpublished	Li,J., Li,N., Li,F., Zou,T., Yu,S., Wang,Y., Song,Q. and Wang,G.
KC874330.1	100	Uncultured bacterium clone S73_002 16S ribosomal RNA gene, partial sequence	surface seawater, northern South China Sea	Unpublished	Li,J., Li,N., Li,F., Zou,T., Yu,S., Wang,Y., Song,Q. and Wang,G.
KC874323.1	100	Uncultured bacterium clone S72_083 16S ribosomal RNA gene, partial sequence	surface seawater, northern South China Sea	Unpublished	Li,J., Li,N., Li,F., Zou,T., Yu,S., Wang,Y., Song,Q. and Wang,G.
KC874318.1	100	Uncultured bacterium clone S72_078 16S ribosomal RNA gene, partial sequence	surface seawater, northern South China Sea	Unpublished	Li,J., Li,N., Li,F., Zou,T., Yu,S., Wang,Y., Song,Q. and Wang,G.
KC874317.1	100	Uncultured bacterium clone S72_077 16S ribosomal RNA gene, partial sequence	surface seawater, northern South China Sea	Unpublished	Li,J., Li,N., Li,F., Zou,T., Yu,S., Wang,Y., Song,Q. and Wang,G.
KC874311.1	100	Uncultured bacterium clone S72_070 16S ribosomal RNA gene, partial sequence	surface seawater, northern South China Sea	Unpublished	Li,J., Li,N., Li,F., Zou,T., Yu,S., Wang,Y., Song,Q. and Wang,G.
KC874309.1	100	Uncultured bacterium clone S72_068 16S ribosomal RNA gene, partial sequence	surface seawater, northern South China Sea	Unpublished	Li,J., Li,N., Li,F., Zou,T., Yu,S., Wang,Y., Song,Q. and Wang,G.
KC874308.1	100	Uncultured bacterium clone S72_066 16S ribosomal RNA gene, partial sequence	surface seawater, northern South China Sea	Unpublished	Li,J., Li,N., Li,F., Zou,T., Yu,S., Wang,Y., Song,Q. and Wang,G.
KC874292.1	100	Uncultured bacterium clone S72_047 16S ribosomal RNA gene, partial sequence	surface seawater, northern South China Sea	Unpublished	Li,J., Li,N., Li,F., Zou,T., Yu,S., Wang,Y., Song,Q. and Wang,G.
KC874276.1	100	Uncultured bacterium clone S72_029 16S ribosomal RNA gene, partial sequence	surface seawater, northern South China Sea	Unpublished	Li,J., Li,N., Li,F., Zou,T., Yu,S., Wang,Y., Song,Q. and Wang,G.
KC874274.1	100	Uncultured bacterium clone S72_027 16S ribosomal RNA gene, partial sequence	surface seawater, northern South China Sea	Unpublished	Li,J., Li,N., Li,F., Zou,T., Yu,S., Wang,Y., Song,Q. and Wang,G.
KC874272.1	100	Uncultured bacterium clone S72_025 16S ribosomal RNA gene, partial sequence	surface seawater, northern South China Sea	Unpublished	Li,J., Li,N., Li,F., Zou,T., Yu,S., Wang,Y., Song,Q. and Wang,G.
KC874271.1	100	Uncultured bacterium clone S72_024 16S ribosomal RNA gene, partial sequence	surface seawater, northern South China Sea	Unpublished	Li,J., Li,N., Li,F., Zou,T., Yu,S., Wang,Y., Song,Q. and Wang,G.
KC874269.1	100	Uncultured bacterium clone S72_022 16S ribosomal RNA gene, partial sequence	surface seawater, northern South China Sea	Unpublished	Li,J., Li,N., Li,F., Zou,T., Yu,S., Wang,Y., Song,Q. and Wang,G.
KC874267.1	100	Uncultured bacterium clone S72_020 16S ribosomal RNA gene, partial sequence	surface seawater, northern South China Sea	Unpublished	Li,J., Li,N., Li,F., Zou,T., Yu,S., Wang,Y., Song,Q. and Wang,G.
KC874265.1	100	Uncultured bacterium clone S72_018 16S ribosomal RNA gene, partial sequence	surface seawater, northern South China Sea	Unpublished	Li,J., Li,N., Li,F., Zou,T., Yu,S., Wang,Y., Song,Q. and Wang,G.
KC874261.1	100	Uncultured bacterium clone S72_014 16S ribosomal RNA gene, partial sequence	surface seawater, northern South China Sea	Unpublished	Li,J., Li,N., Li,F., Zou,T., Yu,S., Wang,Y., Song,Q. and Wang,G.
KC874259.1	100	Uncultured bacterium clone S72_011 16S ribosomal RNA gene, partial sequence	surface seawater, northern South China Sea	Unpublished	Li,J., Li,N., Li,F., Zou,T., Yu,S., Wang,Y., Song,Q. and Wang,G.
KC874255.1	100	Uncultured bacterium clone S72_006 16S ribosomal RNA gene, partial sequence	surface seawater, northern South China Sea	Unpublished	Li,J., Li,N., Li,F., Zou,T., Yu,S., Wang,Y., Song,Q. and Wang,G.
KC874213.1	100	Uncultured bacterium clone S71_041 16S ribosomal RNA gene, partial sequence	surface seawater, northern South China Sea	Unpublished	Li,J., Li,N., Li,F., Zou,T., Yu,S., Wang,Y., Song,Q. and Wang,G.
KC874210.1	100	Uncultured bacterium clone S71_038 16S ribosomal RNA gene, partial sequence	surface seawater, northern South China Sea	Unpublished	Li,J., Li,N., Li,F., Zou,T., Yu,S., Wang,Y., Song,Q. and Wang,G.

## Sheet: Alphaproteobacteria_03_75
Accession	Identity	Definition	Source	Journal	Authors
JQ194825	100	Uncultured bacterium clone SeaWat_15691 16S ribosomal RNA gene, partial sequence	seawater; next to dolphin A	Unpublished	Bik,E.M., Costello,E.K., Carlin,K.P., Jensen,E.D., Venn-Watson,S. and Relman,D.A.
JX526130	100	Uncultured Rhodobacteraceae bacterium clone C114100349 16S ribosomal RNA gene, partial sequence	100m depth water samples filtered on 0.22 micron filter paper; derived from the Southern ocean iron fertilization experiment (LOHAFEX)	Unpublished	Shivaji,S.
KF268710	100	Uncultured bacterium clone 10_A03 16S ribosomal RNA gene, partial sequence	marine sediment	Open J Met (2013) In press	Kan,J., Obraztsova,A., Wang,Y., Leather,J., Scheckel,K.G., Neason,K.H. and Arias-Thode,Y.M.
JX017203	100	Uncultured bacterium clone HglFeb6D4m 16S ribosomal RNA gene, partial sequence	marine bulk water	Science 336 (6081), 608-611 (2012)	Teeling,H., Fuchs,B.M., Becher,D., Klockow,C., Gardebrecht,A., Bennke,C.M., Kassabgy,M., Huang,S., Mann,A.J., Waldmann,J., Weber,M., Klindworth,A., Otto,A., Lange,J., Bernhardt,J., Reinsch,C., Hecker,M., Peplies,J., Bockelmann,F.D., Callies,U., Gerdts,G., Wichels,A., Wiltshire,K.H., Glockner,F.O., Schweder,T. and Amann,R.
JX016973	100	Uncultured bacterium clone HglFeb3G2m 16S ribosomal RNA gene, partial sequence	marine bulk water	Science 336 (6081), 608-611 (2012)	Teeling,H., Fuchs,B.M., Becher,D., Klockow,C., Gardebrecht,A., Bennke,C.M., Kassabgy,M., Huang,S., Mann,A.J., Waldmann,J., Weber,M., Klindworth,A., Otto,A., Lange,J., Bernhardt,J., Reinsch,C., Hecker,M., Peplies,J., Bockelmann,F.D., Callies,U., Gerdts,G., Wichels,A., Wiltshire,K.H., Glockner,F.O., Schweder,T. and Amann,R.
JX016906	100	Uncultured bacterium clone HglFeb5C8 16S ribosomal RNA gene, partial sequence	marine bulk water	Science 336 (6081), 608-611 (2012)	Teeling,H., Fuchs,B.M., Becher,D., Klockow,C., Gardebrecht,A., Bennke,C.M., Kassabgy,M., Huang,S., Mann,A.J., Waldmann,J., Weber,M., Klindworth,A., Otto,A., Lange,J., Bernhardt,J., Reinsch,C., Hecker,M., Peplies,J., Bockelmann,F.D., Callies,U., Gerdts,G., Wichels,A., Wiltshire,K.H., Glockner,F.O., Schweder,T. and Amann,R.
JX016821	100	Uncultured bacterium clone HglFeb4D11m 16S ribosomal RNA gene, partial sequence	marine bulk water	Science 336 (6081), 608-611 (2012)	Teeling,H., Fuchs,B.M., Becher,D., Klockow,C., Gardebrecht,A., Bennke,C.M., Kassabgy,M., Huang,S., Mann,A.J., Waldmann,J., Weber,M., Klindworth,A., Otto,A., Lange,J., Bernhardt,J., Reinsch,C., Hecker,M., Peplies,J., Bockelmann,F.D., Callies,U., Gerdts,G., Wichels,A., Wiltshire,K.H., Glockner,F.O., Schweder,T. and Amann,R.
JX016356	100	Uncultured bacterium clone HglFeb0150 16S ribosomal RNA gene, partial sequence	marine bulk water	Science 336 (6081), 608-611 (2012)	Teeling,H., Fuchs,B.M., Becher,D., Klockow,C., Gardebrecht,A., Bennke,C.M., Kassabgy,M., Huang,S., Mann,A.J., Waldmann,J., Weber,M., Klindworth,A., Otto,A., Lange,J., Bernhardt,J., Reinsch,C., Hecker,M., Peplies,J., Bockelmann,F.D., Callies,U., Gerdts,G., Wichels,A., Wiltshire,K.H., Glockner,F.O., Schweder,T. and Amann,R.
JN591911	100	Uncultured Rhodobacteraceae bacterium clone GG101008Clone7 16S ribosomal RNA gene, partial sequence	surface seawater, Puget Sound	Science 335 (6068), 587-590 (2012)	Iverson,V., Morris,R.M., Frazar,C.D., Berthiaume,C.T., Morales,R.L. and Armbrust,E.V.
JN591803	100	Uncultured Rhodobacteraceae bacterium clone GG101008Clone29 16S ribosomal RNA gene, partial sequence	surface seawater, Puget Sound	Science 335 (6068), 587-590 (2012)	Iverson,V., Morris,R.M., Frazar,C.D., Berthiaume,C.T., Morales,R.L. and Armbrust,E.V.
HQ242170	100	Uncultured bacterium clone F9P4_10D23 16S ribosomal RNA gene, partial sequence	Line P Station P4 depth of 10m	Unpublished	Shevchuk,O.O., Wright,J.J., Walsh,D.A., Tortell,P.D. and Hallam,S.J.
HQ242101	100	Uncultured bacterium clone F8P8_10H08 16S ribosomal RNA gene, partial sequence	Line P Station P8 depth of 10m	Unpublished	Shevchuk,O.O., Wright,J.J., Walsh,D.A., Tortell,P.D. and Hallam,S.J.
HQ638975	100	Oceaniovalibus guishaninsula strain JLT2003 16S ribosomal RNA gene, partial sequence	Oceaniovalibus guishaninsula	Curr. Microbiol. 64 (4), 385-391 (2012)	Liu,K., Zong,R., Li,Q., Fu,Y., Xu,Y., Wang,Y. and Jiao,N.
GU235256	100	Uncultured marine bacterium clone SHFB908 16S ribosomal RNA gene, partial sequence	Antarctic sea water collected from 5m	ISME J 6 (10), 1901-1915 (2012)	Grzymski,J.J., Riesenfeld,C.S., Williams,T.J., Dussaq,A.M., Ducklow,H., Erickson,M., Cavicchioli,R. and Murray,A.E.
GU235214	100	Uncultured marine bacterium clone SHFB850 16S ribosomal RNA gene, partial sequence	Antarctic sea water collected from 5m	ISME J 6 (10), 1901-1915 (2012)	Grzymski,J.J., Riesenfeld,C.S., Williams,T.J., Dussaq,A.M., Ducklow,H., Erickson,M., Cavicchioli,R. and Murray,A.E.
GU234993	100	Uncultured marine bacterium clone SHFB586 16S ribosomal RNA gene, partial sequence	Antarctic sea water collected from 5m	ISME J 6 (10), 1901-1915 (2012)	Grzymski,J.J., Riesenfeld,C.S., Williams,T.J., Dussaq,A.M., Ducklow,H., Erickson,M., Cavicchioli,R. and Murray,A.E.
GU234726	100	Uncultured marine bacterium clone SHFB1046 16S ribosomal RNA gene, partial sequence	Antarctic sea water collected from 5m	ISME J 6 (10), 1901-1915 (2012)	Grzymski,J.J., Riesenfeld,C.S., Williams,T.J., Dussaq,A.M., Ducklow,H., Erickson,M., Cavicchioli,R. and Murray,A.E.
HQ672132	100	Uncultured bacterium clone F9P2610_S_J06 16S ribosomal RNA gene, partial sequence	Northeast subarctic Pacific Ocean, Station P26, 10m depth	ISME J 7 (2), 256-268 (2013)	Allers,E., Wright,J.J., Konwar,K.M., Howes,C.G., Beneze,E., Hallam,S.J. and Sullivan,M.B.
HQ672078	100	Uncultured bacterium clone F9P2610_S_F12 16S ribosomal RNA gene, partial sequence	Northeast subarctic Pacific Ocean, Station P26, 10m depth	ISME J 7 (2), 256-268 (2013)	Allers,E., Wright,J.J., Konwar,K.M., Howes,C.G., Beneze,E., Hallam,S.J. and Sullivan,M.B.
HQ163123	100	Uncultured alpha proteobacterium clone SHZW406 16S ribosomal RNA gene, partial sequence	Saanich Inlet, 100 m depth	Unpublished	Walsh,D.A., Howes,C.G., Zaikova,E., Tringe,S.G., Tortell,P.D. and Hallam,S.J.
HM248421	100	Uncultured bacterium clone ncd104a09c1 16S ribosomal RNA gene, partial sequence	skin, volar forearm	Genome Res. 22 (5), 850-859 (2012)	Kong,H.H., Oh,J., Deming,C., Conlan,S., Grice,E.A., Beatson,M.A., Nomicos,E., Polley,E.C., Komarow,H.D., Murray,P.R., Turner,M.L. and Segre,J.A.
GQ337288	100	Uncultured alpha proteobacterium clone NB0624b.80 16S ribosomal RNA gene, partial sequence	water at depth of 996m	ISME J 4 (4), 564-576 (2010)	Galand,P.E., Potvin,M., Casamayor,E.O. and Lovejoy,C.
GQ350013	100	Uncultured alpha proteobacterium clone SHAZ621 16S ribosomal RNA gene, partial sequence	Saanich Inlet, 100 m depth	Science 326 (5952), 578-582 (2009)	Walsh,D.A., Zaikova,E., Howes,C.G., Song,Y.C., Wright,J.J., Tringe,S.G., Tortell,P.D. and Hallam,S.J.
GQ349448	100	Uncultured alpha proteobacterium clone SHAS577 16S ribosomal RNA gene, partial sequence	Saanich Inlet, 200 m depth	Science 326 (5952), 578-582 (2009)	Walsh,D.A., Zaikova,E., Howes,C.G., Song,Y.C., Wright,J.J., Tringe,S.G., Tortell,P.D. and Hallam,S.J.
GQ348850	100	Uncultured alpha proteobacterium clone SHAG412 16S ribosomal RNA gene, partial sequence	Saanich Inlet, 100 m depth	Science 326 (5952), 578-582 (2009)	Walsh,D.A., Zaikova,E., Howes,C.G., Song,Y.C., Wright,J.J., Tringe,S.G., Tortell,P.D. and Hallam,S.J.
GQ348604	100	Uncultured alpha proteobacterium clone SHAB495 16S ribosomal RNA gene, partial sequence	Saanich Inlet, 10 m depth	Science 326 (5952), 578-582 (2009)	Walsh,D.A., Zaikova,E., Howes,C.G., Song,Y.C., Wright,J.J., Tringe,S.G., Tortell,P.D. and Hallam,S.J.
GQ348550	100	Uncultured alpha proteobacterium clone SHAB430 16S ribosomal RNA gene, partial sequence	Saanich Inlet, 10 m depth	Science 326 (5952), 578-582 (2009)	Walsh,D.A., Zaikova,E., Howes,C.G., Song,Y.C., Wright,J.J., Tringe,S.G., Tortell,P.D. and Hallam,S.J.
GQ348052	100	Uncultured alpha proteobacterium clone SGST567 16S ribosomal RNA gene, partial sequence	Saanich Inlet, 100 m depth	Science 326 (5952), 578-582 (2009)	Walsh,D.A., Zaikova,E., Howes,C.G., Song,Y.C., Wright,J.J., Tringe,S.G., Tortell,P.D. and Hallam,S.J.
GQ347167	100	Uncultured alpha proteobacterium clone SGSC561 16S ribosomal RNA gene, partial sequence	Saanich Inlet, 125 m depth	Science 326 (5952), 578-582 (2009)	Walsh,D.A., Zaikova,E., Howes,C.G., Song,Y.C., Wright,J.J., Tringe,S.G., Tortell,P.D. and Hallam,S.J.
GQ347022	100	Uncultured alpha proteobacterium clone SGPZ724 16S ribosomal RNA gene, partial sequence	Saanich Inlet, 100 m depth	Science 326 (5952), 578-582 (2009)	Walsh,D.A., Zaikova,E., Howes,C.G., Song,Y.C., Wright,J.J., Tringe,S.G., Tortell,P.D. and Hallam,S.J.
GQ346858	100	Uncultured alpha proteobacterium clone SGPZ441 16S ribosomal RNA gene, partial sequence	Saanich Inlet, 100 m depth	Science 326 (5952), 578-582 (2009)	Walsh,D.A., Zaikova,E., Howes,C.G., Song,Y.C., Wright,J.J., Tringe,S.G., Tortell,P.D. and Hallam,S.J.
GQ346766	100	Uncultured alpha proteobacterium clone SGPW527 16S ribosomal RNA gene, partial sequence	Saanich Inlet, 10 m depth	Science 326 (5952), 578-582 (2009)	Walsh,D.A., Zaikova,E., Howes,C.G., Song,Y.C., Wright,J.J., Tringe,S.G., Tortell,P.D. and Hallam,S.J.
GQ259219	100	Uncultured bacterium clone water_deep27 16S ribosomal RNA gene, partial sequence	Arctic Ocean deep water	Appl. Environ. Microbiol. 77 (6), 2008-2018 (2011)	Teske,A., Durbin,A., Ziervogel,K., Cox,C. and Arnosti,C.
FJ754002	100	Uncultured sea ice bacterium clone FB04bw.78 16S ribosomal RNA gene, partial sequence	under-ice seawater	Environ. Microbiol. (2010) In press	Collins,R.E., Rocap,G. and Deming,J.W.
FJ748819	100	Uncultured bacterium clone TopBa70 16S ribosomal RNA gene, partial sequence	Pearl River Estuary sediments	FEMS Microbiol. Ecol. 70 (2), 93-106 (2009)	Jiang,L., Zheng,Y., Peng,X., Zhou,H., Zhang,C., Xiao,X. and Wang,F.
EU236927	100	Uncultured bacterium clone NEL-170 16S ribosomal RNA gene, partial sequence	horseshoe crab non-egg laying area (100m from egg laying area)	Indian J. Microbiol. 49 (2), 169-187 (2009)	Gupta,A.K., Rangrez,A.Y., Verma,P., Chatterji,A. and Shouche,Y.S.
AM921441	100	Uncultured bacterium partial 16S rRNA gene, clone SG_119	marine surface water	Unpublished	Malinowska,R.E.
AM920826	100	Uncultured bacterium partial 16S rRNA gene, clone LV_1	marine surface water	Unpublished	Malinowska,R.E.
EF451928	100	Uncultured alpha proteobacterium clone NE-11 16S ribosomal RNA gene, partial sequence	deep coastal sediment	Indian J. Microbiol. 49 (2), 169-187 (2009)	Gupta,A.K., Rangrez,A.Y., Verma,P., Chatterji,A. and Shouche,Y.S.
EF451925	100	Uncultured alpha proteobacterium clone NE-166 16S ribosomal RNA gene, partial sequence	deep coastal sediment	Indian J. Microbiol. 49 (2), 169-187 (2009)	Gupta,A.K., Rangrez,A.Y., Verma,P., Chatterji,A. and Shouche,Y.S.
EU799614	100	Uncultured bacterium clone 1C227235 16S ribosomal RNA gene, partial sequence	Newport Harbour, RI	Environ. Microbiol. 10 (9), 2200-2210 (2008)	Shaw,A.K., Halpern,A.L., Beeson,K., Tran,B., Venter,J.C. and Martiny,J.B.
EU799577	100	Uncultured bacterium clone 1C227190 16S ribosomal RNA gene, partial sequence	Newport Harbour, RI	Environ. Microbiol. 10 (9), 2200-2210 (2008)	Shaw,A.K., Halpern,A.L., Beeson,K., Tran,B., Venter,J.C. and Martiny,J.B.
EU799430	100	Uncultured bacterium clone 1C227029 16S ribosomal RNA gene, partial sequence	Newport Harbour, RI	Environ. Microbiol. 10 (9), 2200-2210 (2008)	Shaw,A.K., Halpern,A.L., Beeson,K., Tran,B., Venter,J.C. and Martiny,J.B.
EU799128	100	Uncultured bacterium clone 1C226691 16S ribosomal RNA gene, partial sequence	Newport Harbour, RI	Environ. Microbiol. 10 (9), 2200-2210 (2008)	Shaw,A.K., Halpern,A.L., Beeson,K., Tran,B., Venter,J.C. and Martiny,J.B.
EU799058	100	Uncultured bacterium clone 1C226614 16S ribosomal RNA gene, partial sequence	Newport Harbour, RI	Environ. Microbiol. 10 (9), 2200-2210 (2008)	Shaw,A.K., Halpern,A.L., Beeson,K., Tran,B., Venter,J.C. and Martiny,J.B.
EU799048	100	Uncultured bacterium clone 1C226602 16S ribosomal RNA gene, partial sequence	Newport Harbour, RI	Environ. Microbiol. 10 (9), 2200-2210 (2008)	Shaw,A.K., Halpern,A.L., Beeson,K., Tran,B., Venter,J.C. and Martiny,J.B.
EU491858	100	Uncultured bacterium clone EPR3965-I2-Bc4 16S ribosomal RNA gene, partial sequence	seafloor lavas from the East Pacific Rise	Nature 453 (7195), 653-656 (2008)	Santelli,C.M., Orcutt,B.N., Banning,E., Bach,W., Moyer,C.L., Sogin,M.L., Staudigel,H. and Edwards,K.J.
EU259801	100	Uncultured bacterium clone D3312 16S ribosomal RNA gene, partial sequence	bay water	Unpublished	He,C., Cong,L. and Gao,X.
DQ906715	100	Uncultured marine bacterium clone AntCL1C10 16S ribosomal RNA gene, partial sequence	Antarctic sea water collected from 20m	Philos. Trans. R. Soc. Lond., B, Biol. Sci. 362 (1488), 2259-2271(2007)	Murray,A.E. and Grzymski,J.J.
AF245628	100	Uncultured Roseobacter NAC1-19 16S ribosomal RNA gene, partial sequence	uncultured Roseobacter NAC1-19	Appl. Environ. Microbiol. 66 (10), 4237-4246 (2000)	Gonzalez,J.M., Simo,R., Massana,R., Covert,J.S., Casamayor,E.O., Pedros-Alio,C. and Moran,M.A.
AF353234	100	Uncultured Roseobacter sp. clone Arctic96A-8 16S ribosomal RNA gene, partial sequence	uncultured Roseobacter sp. obtained from a depth of 55m from Arctic Ocean	Appl. Environ. Microbiol. 68 (2), 505-518 (2002)	Bano,N. and Hollibaugh,J.T.

## Sheet: Alphaproteobacteria_03_95
Accession	Identity	Definition	Source	Journal	Authors
JQ992678	100	Uncultured SAR11 cluster alpha proteobacterium clone RS_50M_276 16S ribosomal RNA	uncultured SAR11 cluster alpha proteobacterium	PLoS ONE 7 (11), E50274 (2012)	Ngugi,D.K. and Stingl,U.
JQ992674	100	Uncultured SAR11 cluster alpha proteobacterium clone RS_1500M_78 16S ribosomal RNA	uncultured SAR11 cluster alpha proteobacterium	PLoS ONE 7 (11), E50274 (2012)	Ngugi,D.K. and Stingl,U.
JQ992669	100	Uncultured SAR11 cluster alpha proteobacterium clone RS_200M_50 16S ribosomal RNA	uncultured SAR11 cluster alpha proteobacterium	PLoS ONE 7 (11), E50274 (2012)	Ngugi,D.K. and Stingl,U.
JQ992667	100	Uncultured SAR11 cluster alpha proteobacterium clone RS_200M_281 16S ribosomal RNA	uncultured SAR11 cluster alpha proteobacterium	PLoS ONE 7 (11), E50274 (2012)	Ngugi,D.K. and Stingl,U.
JQ992635	100	Uncultured SAR11 cluster alpha proteobacterium clone RS_1500M_162 16S ribosomal RNA	uncultured SAR11 cluster alpha proteobacterium	PLoS ONE 7 (11), E50274 (2012)	Ngugi,D.K. and Stingl,U.
JQ992605	100	Uncultured SAR11 cluster alpha proteobacterium clone RS_700M_125 16S ribosomal RNA	uncultured SAR11 cluster alpha proteobacterium	PLoS ONE 7 (11), E50274 (2012)	Ngugi,D.K. and Stingl,U.
HQ242050	100	Uncultured SAR11 cluster alpha proteobacterium clone F8P8_10A11 16S ribosomal RNA gene	uncultured SAR11 cluster alpha proteobacterium, Line P Station P8 depth of 10m	Unpublished	Shevchuk,O.O., Wright,J.J., Walsh,D.A., Tortell,P.D. and Hallam,S.J.
AF151245	100	Uncultured marine alpha proteobacterium clone B-015-5 16S ribosomal RNA, partial sequence	uncultured marine alpha proteobacterium	Mol. Ecol. 9 (7), 935-948 (2000)	Garcia-Martinez,J. and Rodriguez-Valera,F.

## Sheet: Bacteroidetes_03_405
Accession	Identity	Definition	Source	Journal	Authors
KF623879	100	Uncultured bacterium clone GSPM_29 16S ribosomal RNA gene, partial sequence	sulfur-precipitating mat, Cathedral Hill hydrothermal venting site, Guaymas Basin	Unpublished	Pjevac,P., Dyksma,S., Musmann,M. and Kamyshny,A. Jr.
HF545556	100	Uncultured bacterium partial 16S rRNA gene, clone 2ARNbW12_S3_54	Cold Seep Sediment, Mexico:Sonora Margin, Guaymas Basin	Unpublished	Toffin,L., Cambon-Bonavita,M.A., Vigneron,A., Cruaud,P., Godfroy,A., Caprais,J.C. and Pignet,P.
GQ351066	100	Uncultured Bacteroidetes bacterium clone SHBH937 16S ribosomal RNA gene, partial sequence	Saanich Inlet, 200 m depth	Science 326 (5952), 578-582 (2009)	Walsh,D.A., Zaikova,E., Howes,C.G., Song,Y.C., Wright,J.J., Tringe,S.G., Tortell,P.D. and Hallam,S.J.
GQ347478	100	Uncultured Bacteroidetes bacterium clone SGSH511 16S ribosomal RNA gene, partial sequence	Saanich Inlet, 215 m depth	Science 326 (5952), 578-582 (2009)	Walsh,D.A., Zaikova,E., Howes,C.G., Song,Y.C., Wright,J.J., Tringe,S.G., Tortell,P.D. and Hallam,S.J.
GQ351058	100	Uncultured Bacteroidetes bacterium clone SHBH926 16S ribosomal RNA gene, partial sequence	Saanich Inlet, 200 m depth	Science 326 (5952), 578-582 (2009)	Walsh,D.A., Zaikova,E., Howes,C.G., Song,Y.C., Wright,J.J., Tringe,S.G., Tortell,P.D. and Hallam,S.J.
GQ351006	100	Uncultured Bacteroidetes bacterium clone SHBH823 16S ribosomal RNA gene, partial sequence	Saanich Inlet, 200 m depth	Science 326 (5952), 578-582 (2009)	Walsh,D.A., Zaikova,E., Howes,C.G., Song,Y.C., Wright,J.J., Tringe,S.G., Tortell,P.D. and Hallam,S.J.
GQ351001	100	Uncultured Bacteroidetes bacterium clone SHBH814 16S ribosomal RNA gene, partial sequence	Saanich Inlet, 200 m depth	Science 326 (5952), 578-582 (2009)	Walsh,D.A., Zaikova,E., Howes,C.G., Song,Y.C., Wright,J.J., Tringe,S.G., Tortell,P.D. and Hallam,S.J.
GQ350944	100	Uncultured Bacteroidetes bacterium clone SHBH707 16S ribosomal RNA gene, partial sequence	Saanich Inlet, 200 m depth	Science 326 (5952), 578-582 (2009)	Walsh,D.A., Zaikova,E., Howes,C.G., Song,Y.C., Wright,J.J., Tringe,S.G., Tortell,P.D. and Hallam,S.J.
GQ350928	100	Uncultured Bacteroidetes bacterium clone SHBH674 16S ribosomal RNA gene, partial sequence	Saanich Inlet, 200 m depth	Science 326 (5952), 578-582 (2009)	Walsh,D.A., Zaikova,E., Howes,C.G., Song,Y.C., Wright,J.J., Tringe,S.G., Tortell,P.D. and Hallam,S.J.
GQ350920	100	Uncultured Bacteroidetes bacterium clone SHBH656 16S ribosomal RNA gene, partial sequence	Saanich Inlet, 200 m depth	Science 326 (5952), 578-582 (2009)	Walsh,D.A., Zaikova,E., Howes,C.G., Song,Y.C., Wright,J.J., Tringe,S.G., Tortell,P.D. and Hallam,S.J.
GQ350862	100	Uncultured Bacteroidetes bacterium clone SHBH538 16S ribosomal RNA gene, partial sequence	Saanich Inlet, 200 m depth	Science 326 (5952), 578-582 (2009)	Walsh,D.A., Zaikova,E., Howes,C.G., Song,Y.C., Wright,J.J., Tringe,S.G., Tortell,P.D. and Hallam,S.J.
GQ350834	100	Uncultured Bacteroidetes bacterium clone SHBH490 16S ribosomal RNA gene, partial sequence	Saanich Inlet, 200 m depth	Science 326 (5952), 578-582 (2009)	Walsh,D.A., Zaikova,E., Howes,C.G., Song,Y.C., Wright,J.J., Tringe,S.G., Tortell,P.D. and Hallam,S.J.
GQ350822	100	Uncultured Bacteroidetes bacterium clone SHBH465 16S ribosomal RNA gene, partial sequence	Saanich Inlet, 200 m depth	Science 326 (5952), 578-582 (2009)	Walsh,D.A., Zaikova,E., Howes,C.G., Song,Y.C., Wright,J.J., Tringe,S.G., Tortell,P.D. and Hallam,S.J.
GQ350368	100	Uncultured Bacteroidetes bacterium clone SHBC579 16S ribosomal RNA gene, partial sequence	Saanich Inlet, 120 m depth	Science 326 (5952), 578-582 (2009)	Walsh,D.A., Zaikova,E., Howes,C.G., Song,Y.C., Wright,J.J., Tringe,S.G., Tortell,P.D. and Hallam,S.J.
GQ350299	100	Uncultured Bacteroidetes bacterium clone SHBC486 16S ribosomal RNA gene, partial sequence	Saanich Inlet, 120 m depth	Science 326 (5952), 578-582 (2009)	Walsh,D.A., Zaikova,E., Howes,C.G., Song,Y.C., Wright,J.J., Tringe,S.G., Tortell,P.D. and Hallam,S.J.
GQ350117	100	Uncultured Bacteroidetes bacterium clone SHBC1004 16S ribosomal RNA gene, partial sequence	Saanich Inlet, 120 m depth	Science 326 (5952), 578-582 (2009)	Walsh,D.A., Zaikova,E., Howes,C.G., Song,Y.C., Wright,J.J., Tringe,S.G., Tortell,P.D. and Hallam,S.J.
GQ349388	100	Uncultured Bacteroidetes bacterium clone GQ349388 16S ribosomal RNA gene, partial sequence	Saanich Inlet, 200 m depth	Science 326 (5952), 578-582 (2009)	Walsh,D.A., Zaikova,E., Howes,C.G., Song,Y.C., Wright,J.J., Tringe,S.G., Tortell,P.D. and Hallam,S.J.
GQ349229	100	Uncultured Bacteroidetes bacterium clone SHAN602 16S ribosomal RNA gene, partial sequence	Saanich Inlet, 120 m depth	Science 326 (5952), 578-582 (2009)	Walsh,D.A., Zaikova,E., Howes,C.G., Song,Y.C., Wright,J.J., Tringe,S.G., Tortell,P.D. and Hallam,S.J.
GQ349051	100	Uncultured Bacteroidetes bacterium clone SHAG681 16S ribosomal RNA gene, partial sequence	Saanich Inlet, 100 m depth	Science 326 (5952), 578-582 (2009)	Walsh,D.A., Zaikova,E., Howes,C.G., Song,Y.C., Wright,J.J., Tringe,S.G., Tortell,P.D. and Hallam,S.J.
GQ348774	100	Uncultured Bacteroidetes bacterium clone SHAB706 16S ribosomal RNA gene, partial sequence	Saanich Inlet, 10 m depth	Science 326 (5952), 578-582 (2009)	Walsh,D.A., Zaikova,E., Howes,C.G., Song,Y.C., Wright,J.J., Tringe,S.G., Tortell,P.D. and Hallam,S.J.
GQ348510	100	Uncultured Bacteroidetes bacterium clone SGTA766 16S ribosomal RNA gene, partial sequence	Saanich Inlet, 200 m depth	Science 326 (5952), 578-582 (2009)	Walsh,D.A., Zaikova,E., Howes,C.G., Song,Y.C., Wright,J.J., Tringe,S.G., Tortell,P.D. and Hallam,S.J.
GQ348495	100	Uncultured Bacteroidetes bacterium clone SGTA731 16S ribosomal RNA gene, partial sequence	Saanich Inlet, 200 m depth	Science 326 (5952), 578-582 (2009)	Walsh,D.A., Zaikova,E., Howes,C.G., Song,Y.C., Wright,J.J., Tringe,S.G., Tortell,P.D. and Hallam,S.J.
GQ348492	100	Uncultured Bacteroidetes bacterium clone SGTA727 16S ribosomal RNA gene, partial sequence	Saanich Inlet, 200 m depth	Science 326 (5952), 578-582 (2009)	Walsh,D.A., Zaikova,E., Howes,C.G., Song,Y.C., Wright,J.J., Tringe,S.G., Tortell,P.D. and Hallam,S.J.
GQ348485	100	Uncultured Bacteroidetes bacterium clone SGTA717 16S ribosomal RNA gene, partial sequence	Saanich Inlet, 200 m depth	Science 326 (5952), 578-582 (2009)	Walsh,D.A., Zaikova,E., Howes,C.G., Song,Y.C., Wright,J.J., Tringe,S.G., Tortell,P.D. and Hallam,S.J.
GQ348475	100	Uncultured Bacteroidetes bacterium clone SGTA697 16S ribosomal RNA gene, partial sequence	Saanich Inlet, 200 m depth	Science 326 (5952), 578-582 (2009)	Walsh,D.A., Zaikova,E., Howes,C.G., Song,Y.C., Wright,J.J., Tringe,S.G., Tortell,P.D. and Hallam,S.J.
GQ348451	100	Uncultured Bacteroidetes bacterium clone SGTA646 16S ribosomal RNA gene, partial sequence	Saanich Inlet, 200 m depth	Science 326 (5952), 578-582 (2009)	Walsh,D.A., Zaikova,E., Howes,C.G., Song,Y.C., Wright,J.J., Tringe,S.G., Tortell,P.D. and Hallam,S.J.
GQ348442	100	Uncultured Bacteroidetes bacterium clone SGTA631 16S ribosomal RNA gene, partial sequence	Saanich Inlet, 200 m depth	Science 326 (5952), 578-582 (2009)	Walsh,D.A., Zaikova,E., Howes,C.G., Song,Y.C., Wright,J.J., Tringe,S.G., Tortell,P.D. and Hallam,S.J.
GQ348435	100	Uncultured Bacteroidetes bacterium clone SGTA615 16S ribosomal RNA gene, partial sequence	Saanich Inlet, 200 m depth	Science 326 (5952), 578-582 (2009)	Walsh,D.A., Zaikova,E., Howes,C.G., Song,Y.C., Wright,J.J., Tringe,S.G., Tortell,P.D. and Hallam,S.J.
GQ348431	100	Uncultured Bacteroidetes bacterium clone SGTA608 16S ribosomal RNA gene, partial sequence	Saanich Inlet, 200 m depth	Science 326 (5952), 578-582 (2009)	Walsh,D.A., Zaikova,E., Howes,C.G., Song,Y.C., Wright,J.J., Tringe,S.G., Tortell,P.D. and Hallam,S.J.
GQ348430	100	Uncultured Bacteroidetes bacterium clone SGTA605 16S ribosomal RNA gene, partial sequence	Saanich Inlet, 200 m depth	Science 326 (5952), 578-582 (2009)	Walsh,D.A., Zaikova,E., Howes,C.G., Song,Y.C., Wright,J.J., Tringe,S.G., Tortell,P.D. and Hallam,S.J.
GQ348418	100	Uncultured Bacteroidetes bacterium clone SGTA583 16S ribosomal RNA gene, partial sequence	Saanich Inlet, 200 m depth	Science 326 (5952), 578-582 (2009)	Walsh,D.A., Zaikova,E., Howes,C.G., Song,Y.C., Wright,J.J., Tringe,S.G., Tortell,P.D. and Hallam,S.J.
GQ348417	100	Uncultured Bacteroidetes bacterium clone SGTA581 16S ribosomal RNA gene, partial sequence	Saanich Inlet, 200 m depth	Science 326 (5952), 578-582 (2009)	Walsh,D.A., Zaikova,E., Howes,C.G., Song,Y.C., Wright,J.J., Tringe,S.G., Tortell,P.D. and Hallam,S.J.
GQ348410	100	Uncultured Bacteroidetes bacterium clone SGTA564 16S ribosomal RNA gene, partial sequence	Saanich Inlet, 200 m depth	Science 326 (5952), 578-582 (2009)	Walsh,D.A., Zaikova,E., Howes,C.G., Song,Y.C., Wright,J.J., Tringe,S.G., Tortell,P.D. and Hallam,S.J.
GQ348408	100	Uncultured Bacteroidetes bacterium clone SGTA558 16S ribosomal RNA gene, partial sequence	Saanich Inlet, 200 m depth	Science 326 (5952), 578-582 (2009)	Walsh,D.A., Zaikova,E., Howes,C.G., Song,Y.C., Wright,J.J., Tringe,S.G., Tortell,P.D. and Hallam,S.J.
GQ348402	100	Uncultured Bacteroidetes bacterium clone SGTA547 16S ribosomal RNA gene, partial sequence	Saanich Inlet, 200 m depth	Science 326 (5952), 578-582 (2009)	Walsh,D.A., Zaikova,E., Howes,C.G., Song,Y.C., Wright,J.J., Tringe,S.G., Tortell,P.D. and Hallam,S.J.
GQ348398	100	Uncultured Bacteroidetes bacterium clone SGTA541 16S ribosomal RNA gene, partial sequence	Saanich Inlet, 200 m depth	Science 326 (5952), 578-582 (2009)	Walsh,D.A., Zaikova,E., Howes,C.G., Song,Y.C., Wright,J.J., Tringe,S.G., Tortell,P.D. and Hallam,S.J.
GQ348395	100	Uncultured Bacteroidetes bacterium clone SGTA536 16S ribosomal RNA gene, partial sequence	Saanich Inlet, 200 m depth	Science 326 (5952), 578-582 (2009)	Walsh,D.A., Zaikova,E., Howes,C.G., Song,Y.C., Wright,J.J., Tringe,S.G., Tortell,P.D. and Hallam,S.J.
GQ348392	100	Uncultured Bacteroidetes bacterium clone SGTA530 16S ribosomal RNA gene, partial sequence	Saanich Inlet, 200 m depth	Science 326 (5952), 578-582 (2009)	Walsh,D.A., Zaikova,E., Howes,C.G., Song,Y.C., Wright,J.J., Tringe,S.G., Tortell,P.D. and Hallam,S.J.
GQ348375	100	Uncultured Bacteroidetes bacterium clone SGTA497 16S ribosomal RNA gene, partial sequence	Saanich Inlet, 200 m depth	Science 326 (5952), 578-582 (2009)	Walsh,D.A., Zaikova,E., Howes,C.G., Song,Y.C., Wright,J.J., Tringe,S.G., Tortell,P.D. and Hallam,S.J.
GQ348370	100	Uncultured Bacteroidetes bacterium clone SGTA490 16S ribosomal RNA gene, partial sequence	Saanich Inlet, 200 m depth	Science 326 (5952), 578-582 (2009)	Walsh,D.A., Zaikova,E., Howes,C.G., Song,Y.C., Wright,J.J., Tringe,S.G., Tortell,P.D. and Hallam,S.J.
GQ348366	100	Uncultured Bacteroidetes bacterium clone SGTA483 16S ribosomal RNA gene, partial sequence	Saanich Inlet, 200 m depth	Science 326 (5952), 578-582 (2009)	Walsh,D.A., Zaikova,E., Howes,C.G., Song,Y.C., Wright,J.J., Tringe,S.G., Tortell,P.D. and Hallam,S.J.
GQ348365	100	Uncultured Bacteroidetes bacterium clone SGTA482 16S ribosomal RNA gene, partial sequence	Saanich Inlet, 200 m depth	Science 326 (5952), 578-582 (2009)	Walsh,D.A., Zaikova,E., Howes,C.G., Song,Y.C., Wright,J.J., Tringe,S.G., Tortell,P.D. and Hallam,S.J.
GQ348351	100	Uncultured Bacteroidetes bacterium clone SGTA444 16S ribosomal RNA gene, partial sequence	Saanich Inlet, 200 m depth	Science 326 (5952), 578-582 (2009)	Walsh,D.A., Zaikova,E., Howes,C.G., Song,Y.C., Wright,J.J., Tringe,S.G., Tortell,P.D. and Hallam,S.J.
GQ348347	100	Uncultured Bacteroidetes bacterium clone SGTA440 16S ribosomal RNA gene, partial sequence	Saanich Inlet, 200 m depth	Science 326 (5952), 578-582 (2009)	Walsh,D.A., Zaikova,E., Howes,C.G., Song,Y.C., Wright,J.J., Tringe,S.G., Tortell,P.D. and Hallam,S.J.
GQ347699	100	Uncultured Bacteroidetes bacterium clone SGSH996 16S ribosomal RNA gene, partial sequence	Saanich Inlet, 215 m depth	Science 326 (5952), 578-582 (2009)	Walsh,D.A., Zaikova,E., Howes,C.G., Song,Y.C., Wright,J.J., Tringe,S.G., Tortell,P.D. and Hallam,S.J.
GQ347694	100	Uncultured Bacteroidetes bacterium clone SGSH987 16S ribosomal RNA gene, partial sequence	Saanich Inlet, 215 m depth	Science 326 (5952), 578-582 (2009)	Walsh,D.A., Zaikova,E., Howes,C.G., Song,Y.C., Wright,J.J., Tringe,S.G., Tortell,P.D. and Hallam,S.J.
GQ347693	100	Uncultured Bacteroidetes bacterium clone SGSH979 16S ribosomal RNA gene, partial sequence	Saanich Inlet, 215 m depth	Science 326 (5952), 578-582 (2009)	Walsh,D.A., Zaikova,E., Howes,C.G., Song,Y.C., Wright,J.J., Tringe,S.G., Tortell,P.D. and Hallam,S.J.
GQ347686	100	Uncultured Bacteroidetes bacterium clone SGSH963 16S ribosomal RNA gene, partial sequence	Saanich Inlet, 215 m depth	Science 326 (5952), 578-582 (2009)	Walsh,D.A., Zaikova,E., Howes,C.G., Song,Y.C., Wright,J.J., Tringe,S.G., Tortell,P.D. and Hallam,S.J.
GQ347680	100	Uncultured Bacteroidetes bacterium clone SGSH948 16S ribosomal RNA gene, partial sequence	Saanich Inlet, 215 m depth	Science 326 (5952), 578-582 (2009)	Walsh,D.A., Zaikova,E., Howes,C.G., Song,Y.C., Wright,J.J., Tringe,S.G., Tortell,P.D. and Hallam,S.J.
GQ347676	100	Uncultured Bacteroidetes bacterium clone SGSH936 16S ribosomal RNA gene, partial sequence	Saanich Inlet, 215 m depth	Science 326 (5952), 578-582 (2009)	Walsh,D.A., Zaikova,E., Howes,C.G., Song,Y.C., Wright,J.J., Tringe,S.G., Tortell,P.D. and Hallam,S.J.
GQ347671	100	Uncultured Bacteroidetes bacterium clone SGSH928 16S ribosomal RNA gene, partial sequence	Saanich Inlet, 215 m depth	Science 326 (5952), 578-582 (2009)	Walsh,D.A., Zaikova,E., Howes,C.G., Song,Y.C., Wright,J.J., Tringe,S.G., Tortell,P.D. and Hallam,S.J.
GQ347666	100	Uncultured Bacteroidetes bacterium clone SGSH915 16S ribosomal RNA gene, partial sequence	Saanich Inlet, 215 m depth	Science 326 (5952), 578-582 (2009)	Walsh,D.A., Zaikova,E., Howes,C.G., Song,Y.C., Wright,J.J., Tringe,S.G., Tortell,P.D. and Hallam,S.J.
GQ347664	100	Uncultured Bacteroidetes bacterium clone SGSH913 16S ribosomal RNA gene, partial sequence	Saanich Inlet, 215 m depth	Science 326 (5952), 578-582 (2009)	Walsh,D.A., Zaikova,E., Howes,C.G., Song,Y.C., Wright,J.J., Tringe,S.G., Tortell,P.D. and Hallam,S.J.
GQ347663	100	Uncultured Bacteroidetes bacterium clone SGSH912 16S ribosomal RNA gene, partial sequence	Saanich Inlet, 215 m depth	Science 326 (5952), 578-582 (2009)	Walsh,D.A., Zaikova,E., Howes,C.G., Song,Y.C., Wright,J.J., Tringe,S.G., Tortell,P.D. and Hallam,S.J.
GQ347662	100	Uncultured Bacteroidetes bacterium clone SGSH903 16S ribosomal RNA gene, partial sequence	Saanich Inlet, 215 m depth	Science 326 (5952), 578-582 (2009)	Walsh,D.A., Zaikova,E., Howes,C.G., Song,Y.C., Wright,J.J., Tringe,S.G., Tortell,P.D. and Hallam,S.J.
GQ347659	100	Uncultured Bacteroidetes bacterium clone SGSH900 16S ribosomal RNA gene, partial sequence	Saanich Inlet, 215 m depth	Science 326 (5952), 578-582 (2009)	Walsh,D.A., Zaikova,E., Howes,C.G., Song,Y.C., Wright,J.J., Tringe,S.G., Tortell,P.D. and Hallam,S.J.
GQ347644	100	Uncultured Bacteroidetes bacterium clone SGSH862 16S ribosomal RNA gene, partial sequence	Saanich Inlet, 215 m depth	Science 326 (5952), 578-582 (2009)	Walsh,D.A., Zaikova,E., Howes,C.G., Song,Y.C., Wright,J.J., Tringe,S.G., Tortell,P.D. and Hallam,S.J.
GQ347642	100	Uncultured Bacteroidetes bacterium clone SGSH859 16S ribosomal RNA gene, partial sequence	Saanich Inlet, 215 m depth	Science 326 (5952), 578-582 (2009)	Walsh,D.A., Zaikova,E., Howes,C.G., Song,Y.C., Wright,J.J., Tringe,S.G., Tortell,P.D. and Hallam,S.J.
GQ347636	100	Uncultured Bacteroidetes bacterium clone SGSH844 16S ribosomal RNA gene, partial sequence	Saanich Inlet, 215 m depth	Science 326 (5952), 578-582 (2009)	Walsh,D.A., Zaikova,E., Howes,C.G., Song,Y.C., Wright,J.J., Tringe,S.G., Tortell,P.D. and Hallam,S.J.
GQ347633	100	Uncultured Bacteroidetes bacterium clone SGSH840 16S ribosomal RNA gene, partial sequence	Saanich Inlet, 215 m depth	Science 326 (5952), 578-582 (2009)	Walsh,D.A., Zaikova,E., Howes,C.G., Song,Y.C., Wright,J.J., Tringe,S.G., Tortell,P.D. and Hallam,S.J.
GQ347628	100	Uncultured Bacteroidetes bacterium clone SGSH835 16S ribosomal RNA gene, partial sequence	Saanich Inlet, 215 m depth	Science 326 (5952), 578-582 (2009)	Walsh,D.A., Zaikova,E., Howes,C.G., Song,Y.C., Wright,J.J., Tringe,S.G., Tortell,P.D. and Hallam,S.J.
GQ347626	100	Uncultured Bacteroidetes bacterium clone SGSH833 16S ribosomal RNA gene, partial sequence	Saanich Inlet, 215 m depth	Science 326 (5952), 578-582 (2009)	Walsh,D.A., Zaikova,E., Howes,C.G., Song,Y.C., Wright,J.J., Tringe,S.G., Tortell,P.D. and Hallam,S.J.
GQ347625	100	Uncultured Bacteroidetes bacterium clone SGSH832 16S ribosomal RNA gene, partial sequence	Saanich Inlet, 215 m depth	Science 326 (5952), 578-582 (2009)	Walsh,D.A., Zaikova,E., Howes,C.G., Song,Y.C., Wright,J.J., Tringe,S.G., Tortell,P.D. and Hallam,S.J.
GQ347624	100	Uncultured Bacteroidetes bacterium clone SGSH830 16S ribosomal RNA gene, partial sequence	Saanich Inlet, 215 m depth	Science 326 (5952), 578-582 (2009)	Walsh,D.A., Zaikova,E., Howes,C.G., Song,Y.C., Wright,J.J., Tringe,S.G., Tortell,P.D. and Hallam,S.J.
GQ347623	100	Uncultured Bacteroidetes bacterium clone SGSH827 16S ribosomal RNA gene, partial sequence	Saanich Inlet, 215 m depth	Science 326 (5952), 578-582 (2009)	Walsh,D.A., Zaikova,E., Howes,C.G., Song,Y.C., Wright,J.J., Tringe,S.G., Tortell,P.D. and Hallam,S.J.
GQ347622	100	Uncultured Bacteroidetes bacterium clone SGSH825 16S ribosomal RNA gene, partial sequence	Saanich Inlet, 215 m depth	Science 326 (5952), 578-582 (2009)	Walsh,D.A., Zaikova,E., Howes,C.G., Song,Y.C., Wright,J.J., Tringe,S.G., Tortell,P.D. and Hallam,S.J.
GQ347621	100	Uncultured Bacteroidetes bacterium clone SGSH823 16S ribosomal RNA gene, partial sequence	Saanich Inlet, 215 m depth	Science 326 (5952), 578-582 (2009)	Walsh,D.A., Zaikova,E., Howes,C.G., Song,Y.C., Wright,J.J., Tringe,S.G., Tortell,P.D. and Hallam,S.J.
GQ347620	100	Uncultured Bacteroidetes bacterium clone SGSH822 16S ribosomal RNA gene, partial sequence	Saanich Inlet, 215 m depth	Science 326 (5952), 578-582 (2009)	Walsh,D.A., Zaikova,E., Howes,C.G., Song,Y.C., Wright,J.J., Tringe,S.G., Tortell,P.D. and Hallam,S.J.
GQ347609	100	Uncultured Bacteroidetes bacterium clone SGSH799 16S ribosomal RNA gene, partial sequence	Saanich Inlet, 215 m depth	Science 326 (5952), 578-582 (2009)	Walsh,D.A., Zaikova,E., Howes,C.G., Song,Y.C., Wright,J.J., Tringe,S.G., Tortell,P.D. and Hallam,S.J.
GQ347606	100	Uncultured Bacteroidetes bacterium clone SGSH792 16S ribosomal RNA gene, partial sequence	Saanich Inlet, 215 m depth	Science 326 (5952), 578-582 (2009)	Walsh,D.A., Zaikova,E., Howes,C.G., Song,Y.C., Wright,J.J., Tringe,S.G., Tortell,P.D. and Hallam,S.J.
GQ347604	100	Uncultured Bacteroidetes bacterium clone SGSH790 16S ribosomal RNA gene, partial sequence	Saanich Inlet, 215 m depth	Science 326 (5952), 578-582 (2009)	Walsh,D.A., Zaikova,E., Howes,C.G., Song,Y.C., Wright,J.J., Tringe,S.G., Tortell,P.D. and Hallam,S.J.
GQ347602	100	Uncultured Bacteroidetes bacterium clone SGSH788 16S ribosomal RNA gene, partial sequence	Saanich Inlet, 215 m depth	Science 326 (5952), 578-582 (2009)	Walsh,D.A., Zaikova,E., Howes,C.G., Song,Y.C., Wright,J.J., Tringe,S.G., Tortell,P.D. and Hallam,S.J.
GQ347601	100	Uncultured Bacteroidetes bacterium clone SGSH787 16S ribosomal RNA gene, partial sequence	Saanich Inlet, 215 m depth	Science 326 (5952), 578-582 (2009)	Walsh,D.A., Zaikova,E., Howes,C.G., Song,Y.C., Wright,J.J., Tringe,S.G., Tortell,P.D. and Hallam,S.J.
GQ347600	100	Uncultured Bacteroidetes bacterium clone SGSH785 16S ribosomal RNA gene, partial sequence	Saanich Inlet, 215 m depth	Science 326 (5952), 578-582 (2009)	Walsh,D.A., Zaikova,E., Howes,C.G., Song,Y.C., Wright,J.J., Tringe,S.G., Tortell,P.D. and Hallam,S.J.
GQ347598	100	Uncultured Bacteroidetes bacterium clone SGSH779 16S ribosomal RNA gene, partial sequence	Saanich Inlet, 215 m depth	Science 326 (5952), 578-582 (2009)	Walsh,D.A., Zaikova,E., Howes,C.G., Song,Y.C., Wright,J.J., Tringe,S.G., Tortell,P.D. and Hallam,S.J.
GQ347597	100	Uncultured Bacteroidetes bacterium clone SGSH776 16S ribosomal RNA gene, partial sequence	Saanich Inlet, 215 m depth	Science 326 (5952), 578-582 (2009)	Walsh,D.A., Zaikova,E., Howes,C.G., Song,Y.C., Wright,J.J., Tringe,S.G., Tortell,P.D. and Hallam,S.J.
GQ347590	100	Uncultured Bacteroidetes bacterium clone SGSH747 16S ribosomal RNA gene, partial sequence	Saanich Inlet, 215 m depth	Science 326 (5952), 578-582 (2009)	Walsh,D.A., Zaikova,E., Howes,C.G., Song,Y.C., Wright,J.J., Tringe,S.G., Tortell,P.D. and Hallam,S.J.
GQ347585	100	Uncultured Bacteroidetes bacterium clone SGSH739 16S ribosomal RNA gene, partial sequence	Saanich Inlet, 215 m depth	Science 326 (5952), 578-582 (2009)	Walsh,D.A., Zaikova,E., Howes,C.G., Song,Y.C., Wright,J.J., Tringe,S.G., Tortell,P.D. and Hallam,S.J.
GQ347583	100	Uncultured Bacteroidetes bacterium clone SGSH737 16S ribosomal RNA gene, partial sequence	Saanich Inlet, 215 m depth	Science 326 (5952), 578-582 (2009)	Walsh,D.A., Zaikova,E., Howes,C.G., Song,Y.C., Wright,J.J., Tringe,S.G., Tortell,P.D. and Hallam,S.J.
GQ347582	100	Uncultured Bacteroidetes bacterium clone SGSH734 16S ribosomal RNA gene, partial sequence	Saanich Inlet, 215 m depth	Science 326 (5952), 578-582 (2009)	Walsh,D.A., Zaikova,E., Howes,C.G., Song,Y.C., Wright,J.J., Tringe,S.G., Tortell,P.D. and Hallam,S.J.
GQ347580	100	Uncultured Bacteroidetes bacterium clone SGSH728 16S ribosomal RNA gene, partial sequence	Saanich Inlet, 215 m depth	Science 326 (5952), 578-582 (2009)	Walsh,D.A., Zaikova,E., Howes,C.G., Song,Y.C., Wright,J.J., Tringe,S.G., Tortell,P.D. and Hallam,S.J.
GQ347577	100	Uncultured Bacteroidetes bacterium clone SGSH719 16S ribosomal RNA gene, partial sequence	Saanich Inlet, 215 m depth	Science 326 (5952), 578-582 (2009)	Walsh,D.A., Zaikova,E., Howes,C.G., Song,Y.C., Wright,J.J., Tringe,S.G., Tortell,P.D. and Hallam,S.J.
GQ347576	100	Uncultured Bacteroidetes bacterium clone SGSH716 16S ribosomal RNA gene, partial sequence	Saanich Inlet, 215 m depth	Science 326 (5952), 578-582 (2009)	Walsh,D.A., Zaikova,E., Howes,C.G., Song,Y.C., Wright,J.J., Tringe,S.G., Tortell,P.D. and Hallam,S.J.
GQ347575	100	Uncultured Bacteroidetes bacterium clone SGSH713 16S ribosomal RNA gene, partial sequence	Saanich Inlet, 215 m depth	Science 326 (5952), 578-582 (2009)	Walsh,D.A., Zaikova,E., Howes,C.G., Song,Y.C., Wright,J.J., Tringe,S.G., Tortell,P.D. and Hallam,S.J.
GQ347572	100	Uncultured Bacteroidetes bacterium clone SGSH707 16S ribosomal RNA gene, partial sequence	Saanich Inlet, 215 m depth	Science 326 (5952), 578-582 (2009)	Walsh,D.A., Zaikova,E., Howes,C.G., Song,Y.C., Wright,J.J., Tringe,S.G., Tortell,P.D. and Hallam,S.J.
GQ347566	100	Uncultured Bacteroidetes bacterium clone SGSH692 16S ribosomal RNA gene, partial sequence	Saanich Inlet, 215 m depth	Science 326 (5952), 578-582 (2009)	Walsh,D.A., Zaikova,E., Howes,C.G., Song,Y.C., Wright,J.J., Tringe,S.G., Tortell,P.D. and Hallam,S.J.
GQ347562	100	Uncultured Bacteroidetes bacterium clone SGSH686 16S ribosomal RNA gene, partial sequence	Saanich Inlet, 215 m depth	Science 326 (5952), 578-582 (2009)	Walsh,D.A., Zaikova,E., Howes,C.G., Song,Y.C., Wright,J.J., Tringe,S.G., Tortell,P.D. and Hallam,S.J.
GQ347557	100	Uncultured Bacteroidetes bacterium clone SGSH675 16S ribosomal RNA gene, partial sequence	Saanich Inlet, 215 m depth	Science 326 (5952), 578-582 (2009)	Walsh,D.A., Zaikova,E., Howes,C.G., Song,Y.C., Wright,J.J., Tringe,S.G., Tortell,P.D. and Hallam,S.J.
GQ347555	100	Uncultured Bacteroidetes bacterium clone SGSH662 16S ribosomal RNA gene, partial sequence	Saanich Inlet, 215 m depth	Science 326 (5952), 578-582 (2009)	Walsh,D.A., Zaikova,E., Howes,C.G., Song,Y.C., Wright,J.J., Tringe,S.G., Tortell,P.D. and Hallam,S.J.
GQ347554	100	Uncultured Bacteroidetes bacterium clone SGSH660 16S ribosomal RNA gene, partial sequence	Saanich Inlet, 215 m depth	Science 326 (5952), 578-582 (2009)	Walsh,D.A., Zaikova,E., Howes,C.G., Song,Y.C., Wright,J.J., Tringe,S.G., Tortell,P.D. and Hallam,S.J.
GQ347553	100	Uncultured Bacteroidetes bacterium clone SGSH654 16S ribosomal RNA gene, partial sequence	Saanich Inlet, 215 m depth	Science 326 (5952), 578-582 (2009)	Walsh,D.A., Zaikova,E., Howes,C.G., Song,Y.C., Wright,J.J., Tringe,S.G., Tortell,P.D. and Hallam,S.J.
GQ347544	100	Uncultured Bacteroidetes bacterium clone SGSH643 16S ribosomal RNA gene, partial sequence	Saanich Inlet, 215 m depth	Science 326 (5952), 578-582 (2009)	Walsh,D.A., Zaikova,E., Howes,C.G., Song,Y.C., Wright,J.J., Tringe,S.G., Tortell,P.D. and Hallam,S.J.
GQ347539	100	Uncultured Bacteroidetes bacterium clone SGSH632 16S ribosomal RNA gene, partial sequence	Saanich Inlet, 215 m depth	Science 326 (5952), 578-582 (2009)	Walsh,D.A., Zaikova,E., Howes,C.G., Song,Y.C., Wright,J.J., Tringe,S.G., Tortell,P.D. and Hallam,S.J.
GQ347533	100	Uncultured Bacteroidetes bacterium clone SGSH624 16S ribosomal RNA gene, partial sequence	Saanich Inlet, 215 m depth	Science 326 (5952), 578-582 (2009)	Walsh,D.A., Zaikova,E., Howes,C.G., Song,Y.C., Wright,J.J., Tringe,S.G., Tortell,P.D. and Hallam,S.J.
GQ347530	100	Uncultured Bacteroidetes bacterium clone SGSH620 16S ribosomal RNA gene, partial sequence	Saanich Inlet, 215 m depth	Science 326 (5952), 578-582 (2009)	Walsh,D.A., Zaikova,E., Howes,C.G., Song,Y.C., Wright,J.J., Tringe,S.G., Tortell,P.D. and Hallam,S.J.
GQ347525	100	Uncultured Bacteroidetes bacterium clone SGSH603 16S ribosomal RNA gene, partial sequence	Saanich Inlet, 215 m depth	Science 326 (5952), 578-582 (2009)	Walsh,D.A., Zaikova,E., Howes,C.G., Song,Y.C., Wright,J.J., Tringe,S.G., Tortell,P.D. and Hallam,S.J.
GQ347522	100	Uncultured Bacteroidetes bacterium clone SGSH593 16S ribosomal RNA gene, partial sequence	Saanich Inlet, 215 m depth	Science 326 (5952), 578-582 (2009)	Walsh,D.A., Zaikova,E., Howes,C.G., Song,Y.C., Wright,J.J., Tringe,S.G., Tortell,P.D. and Hallam,S.J.
GQ347512	100	Uncultured Bacteroidetes bacterium clone SGSH576 16S ribosomal RNA gene, partial sequence	Saanich Inlet, 215 m depth	Science 326 (5952), 578-582 (2009)	Walsh,D.A., Zaikova,E., Howes,C.G., Song,Y.C., Wright,J.J., Tringe,S.G., Tortell,P.D. and Hallam,S.J.
GQ347508	100	Uncultured Bacteroidetes bacterium clone SGSH566 16S ribosomal RNA gene, partial sequence	Saanich Inlet, 215 m depth	Science 326 (5952), 578-582 (2009)	Walsh,D.A., Zaikova,E., Howes,C.G., Song,Y.C., Wright,J.J., Tringe,S.G., Tortell,P.D. and Hallam,S.J.
GQ347503	100	Uncultured Bacteroidetes bacterium clone SGSH556 16S ribosomal RNA gene, partial sequence	Saanich Inlet, 215 m depth	Science 326 (5952), 578-582 (2009)	Walsh,D.A., Zaikova,E., Howes,C.G., Song,Y.C., Wright,J.J., Tringe,S.G., Tortell,P.D. and Hallam,S.J.

## Sheet: Chloroflexi_03_30
Accession	Identity	Definition	Source	Journal	Authors
KC001592	100	unidentified marine bacterioplankton	surface seawater samples from China offshore waters and South China Sea	Unpublished	Wang,Y.-C., Li,N., Li,F. and Qin,S.
JN832946	100	uncultured bacterium	seawater from coral reef at 365 m depth, mid-Norwegian continental margin	FEMS Microbiol. Ecol. 82 (1), 75-89 (2012)	Jensen,S., Bourne,D.G., Hovland,M. and Colin Murrell,J.
HQ242356	100	uncultured Bacteroidetes/Chlorobi group bacterium	Line P Station P8 depth of 10m	Direct Submission	Shevchuk,O.O., Wright,J.J., Walsh,D.A., Tortell,P.D. and Hallam,S.J.
HQ672069	100	uncultured bacterium	Northeast subarctic Pacific Ocean, Station P26, 10m depth	Direct Submission	Allers,E., Wright,J.J., Konwar,K.M., Howes,C.G., Beneze,E., Hallam,S.J. and Sullivan,M.B.
HQ671908	100	uncultured bacterium	Northeast subarctic Pacific Ocean, Station P12, 10m depth	ISME J 7 (2), 256-268 (2013)	Wright,J.J. and Hallam,S.J.
GQ348529	100	uncultured Chloroflexi bacterium	Saanich Inlet, 10 m depth	Science 326 (5952), 578-582 (2009)	Walsh,D.A., Zaikova,E., Howes,C.G., Song,Y.C., Wright,J.J., Tringe,S.G., Tortell,P.D. and Hallam,S.J.
GQ346867	100	uncultured Chloroflexi bacterium	Saanich Inlet, 100 m depth	Science 326 (5952), 578-582 (2009)	Walsh,D.A., Zaikova,E., Howes,C.G., Song,Y.C., Wright,J.J., Tringe,S.G., Tortell,P.D. and Hallam,S.J.
DQ810445	100	uncultured Chloroflexi bacterium	oxygen minimum zone in eastern South Pacific off Chile	Environ. Microbiol. 10 (5), 1244-1259 (2008)	Stevens,H. and Ulloa,O.
AY907820	100	uncultured bacterium	Arabian Sea water	Aquat. Microb. Ecol. 39, 145-157 (2005)	Fuchs,B.M., Woebken,D., Zubkov,M.V., Burkill,P. and Amann,R.
AF406538	100	uncultured Chloroflexi bacterium	isolated from a complex marine bacterioplankton community sampled at a depth of 200 m in the North Aegean Sea (Station 3)	FEMS Microbiol. Ecol. 51 (3), 341-352 (2005)	Moeseneder,M.M., Arrieta,J.M. and Herndl,G.J.
JN833110	100	uncultured bacterium	seawater from pelagic station at 325 m depth, 386 m above Nyegga cold seeps, mid-Norwegian continental margin	FEMS Microbiol. Ecol. 82 (1), 75-89 (2012)	Jensen,S., Bourne,D.G., Hovland,M. and Colin Murrell,J.

[truncated: 14 more sheets: Deferribacteres_03_16, Deferribacteres_03_19, Deferribacteres_03_41, Deferribacteres_03_5, Deltaproteobacteria_03_231, Deltaproteobacteria_03_240, Deltaproteobacteria_03_428, Gammaproteobacteria_03_170, Gammaproteobacteria_03_19, Gammaproteobacteria_03_263, Gammaproteobacteria_03_47, Gammaproteobacteria_03_85, Planctomycetes_03_18, Alphaproteobacteria_03_61]
